# Supplementary material for: Effects of walking on epigenetic age acceleration: a Mendelian randomization study
Source: Clin Epigenetics. 2024 Jul 18;16:94. doi: 10.1186/s13148-024-01707-w (PMC11256679; doi:10.1186/s13148-024-01707-w)
Supplement: Supplementary file 1 [file 13148_2024_1707_MOESM1_ESM.xlsx]

## Sheet: Sheet1
S1			Inverse-variance weighted			Weighted Median			MR-Egger			Weighted Mode
exposure	outcome	nsnp	b	se	pval	b	se	pval	b	se	pval	b	se	pval
GrimAge	Usual walking pace || id:ukb-b-4711	4	0.00356271	0.00407884	0.382411	0.00478036	0.00411283	0.245112	0.0784965	0.0637844	0.343547	0.00841758	0.00698735	0.314693
GrimAge	Duration of walks || id:ukb-b-16998	4	-0.00262542	0.014171	0.85302	-0.0112057	0.00856855	0.190952	0.147075	0.26811	0.638362	-0.0185982	0.0104166	0.172174
GrimAge	Frequency of walking for pleasure in last 4 weeks || id:ukb-b-4655	4	0.00937078	0.016043	0.559151	0.00484785	0.0129986	0.709184	-0.00302523	0.326134	0.993441	-0.014256	0.0229971	0.579219
GrimAge	Leisure sedentary behavior|| https://www.ebi.ac.uk/gwas/studies/GCST010084	3	-0.00667998	0.00728991	0.359493	-0.0127844	0.00855052	0.134872	-0.255795	0.173962	0.38021	-0.0128837	0.0102434	0.335438
PhenoAge	Usual walking pace || id:ukb-b-4711	10	-0.00248918	0.00197359	0.207222	-0.00282707	0.00225486	0.209928	-0.00738349	0.00561983	0.225327	-0.00201757	0.00335351	0.562268
PhenoAge	Duration of walks || id:ukb-b-16998	10	-0.00123883	0.00262113	0.636475	-0.000832431	0.00357037	0.815645	0.000232754	0.00765101	0.976476	-0.000483361	0.00490257	0.923622
PhenoAge	Frequency of walking for pleasure in last 4 weeks || id:ukb-b-4655	10	0.000747627	0.00483294	0.877062	-0.000228219	0.00605234	0.969921	-0.00535226	0.0143026	0.717967	-0.00245181	0.00933341	0.798702
PhenoAge	Leisure sedentary behavior|| https://www.ebi.ac.uk/gwas/studies/GCST010084	8	0.000687353	0.00529942	0.896801	-0.000328839	0.00420246	0.93763	-0.0212292	0.0119036	0.124784	0.000296558	0.00551991	0.958655
Hannum	Usual walking pace || id:ukb-b-47111	6	0.00104053	0.00380011	0.784227	-0.00231302	0.00294776	0.432648	-0.00743831	0.0180289	0.701071	-0.00230813	0.0036223	0.552023
Hannum	Duration of walks || id:ukb-b-16998	6	-0.000794103	0.00709222	0.910849	-0.00878877	0.00535573	0.100797	-0.0383535	0.0287317	0.252825	-0.0105101	0.0056297	0.120895
Hannum	Frequency of walking for pleasure in last 4 weeks || id:ukb-b-4655	6	-0.0110768	0.00699241	0.113165	-0.0112259	0.00875482	0.199755	-0.00344779	0.0338962	0.923877	-0.00957151	0.0111125	0.428423
Hannum	Leisure sedentary behavior|| https://www.ebi.ac.uk/gwas/studies/GCST010084	6	-0.00918653	0.00808031	0.255579	-0.002619	0.00558574	0.639162	0.0357635	0.0319386	0.32551	-0.000186854	0.00596038	0.976204
Horvath	Usual walking pace || id:ukb-b-4711	22	0.00116789	0.00156315	0.454981	0.000213266	0.00193874	0.912407	0.00821262	0.00735449	0.277367	-0.000555053	0.00330025	0.868047
Horvath	Duration of walks || id:ukb-b-16998	22	-0.00373223	0.00239277	0.118809	-0.00483902	0.0033423	0.14767	-0.0114958	0.0113644	0.323831	-0.00483902	0.0033423	0.14767
Horvath	Frequency of walking for pleasure in last 4 weeks || id:ukb-b-4655	22	0.00264952	0.00443498	0.550231	0.00494863	0.00551605	0.369648	-0.0199826	0.0207028	0.345966	0.0100124	0.0123202	0.425517
Horvath	Leisure sedentary behavior|| https://www.ebi.ac.uk/gwas/studies/GCST010084	18	-0.000503326	0.00470707	0.914845	-0.00166704	0.00409033	0.6836	4.33206e-05	0.0216385	0.998427	-0.00271738	0.00673656	0.691698
