# Supplementary material for: Effects of walking on epigenetic age acceleration: a Mendelian randomization study
Source: Clin Epigenetics. 2024 Jul 18;16:94. doi: 10.1186/s13148-024-01707-w (PMC11256679; doi:10.1186/s13148-024-01707-w)
Supplement: Supplementary file 2 [file 13148_2024_1707_MOESM2_ESM.xlsx]

## Sheet: Sheet1
	exposure	se.exposure	beta.exposure	samplesize.exposure	chr.exposure	pos.exposure	pval.exposure	id.exposure	SNP	effect_allele.exposure	other_allele.exposure	eaf.exposure	mr_keep.exposure	pval_origin.exposure	data_source.exposure
1	Frequency of walking for pleasure in last 4 weeks || id:ukb-b-4655	0.00372241	-0.0233537	328320	4	3180021	3.50002e-10	ukb-b-4655	rs363096	C	T	0.57549	TRUE	reported	igd
2	Frequency of walking for pleasure in last 4 weeks || id:ukb-b-4655	0.003735	0.0224172	328320	5	88001969	1.89998e-09	ukb-b-4655	rs639725	G	A	0.581941	TRUE	reported	igd
3	Frequency of walking for pleasure in last 4 weeks || id:ukb-b-4655	0.00451239	0.0284712	328320	5	30850795	2.80001e-10	ukb-b-4655	rs1882202	G	A	0.788785	TRUE	reported	igd
4	Frequency of walking for pleasure in last 4 weeks || id:ukb-b-4655	0.0037007	0.0203483	328320	6	103777419	3.79997e-08	ukb-b-4655	rs4946978	T	G	0.457569	TRUE	reported	igd
5	Frequency of walking for pleasure in last 4 weeks || id:ukb-b-4655	0.00373564	-0.0222435	328320	7	21764921	2.59998e-09	ukb-b-4655	rs2860549	A	G	0.595258	TRUE	reported	igd
6	Frequency of walking for pleasure in last 4 weeks || id:ukb-b-4655	0.00372475	0.0204613	328320	10	22880313	3.89996e-08	ukb-b-4655	rs10764341	T	C	0.573154	TRUE	reported	igd
7	Frequency of walking for pleasure in last 4 weeks || id:ukb-b-4655	0.00454239	0.0257577	328320	10	35952613	1.40001e-08	ukb-b-4655	rs7912399	A	T	0.20749	TRUE	reported	igd
8	Frequency of walking for pleasure in last 4 weeks || id:ukb-b-4655	0.0041401	-0.0232304	328320	17	47045862	2e-08	ukb-b-4655	rs8078510	A	G	0.274397	TRUE	reported	igd

## Sheet: Sheet2
	exposure	samplesize.exposure	se.exposure	pval.exposure	pos.exposure	chr.exposure	beta.exposure	id.exposure	SNP	effect_allele.exposure	other_allele.exposure	eaf.exposure	mr_keep.exposure	pval_origin.exposure	data_source.exposure
1	Usual walking pace || id:ukb-b-4711	459915	0.00168167	6.20012e-12	32207581	1	-0.0115607	ukb-b-4711	rs2297600	G	T	0.17194	TRUE	reported	igd
2	Usual walking pace || id:ukb-b-4711	459915	0.00151778	6.4e-09	40057543	1	-0.00881182	ukb-b-4711	rs113825410	G	A	0.224386	TRUE	reported	igd
3	Usual walking pace || id:ukb-b-4711	459915	0.00255177	3.29997e-10	156290656	1	-0.016041	ukb-b-4711	rs11548200	C	T	0.066034	TRUE	reported	igd
4	Usual walking pace || id:ukb-b-4711	459915	0.00133245	1.7e-08	201856256	1	0.00751192	ukb-b-4711	rs2644135	G	C	0.655936	TRUE	reported	igd
5	Usual walking pace || id:ukb-b-4711	459915	0.00213998	3.79997e-08	91201451	1	0.0117683	ukb-b-4711	rs12747822	A	T	0.09792	TRUE	reported	igd
6	Usual walking pace || id:ukb-b-4711	459915	0.00181269	4.10015e-12	243533273	1	0.0125663	ukb-b-4711	rs12042959	G	A	0.14387	TRUE	reported	igd
7	Usual walking pace || id:ukb-b-4711	459915	0.00174984	8.30004e-10	105984624	2	-0.010742	ukb-b-4711	rs55680124	T	C	0.154913	TRUE	reported	igd
8	Usual walking pace || id:ukb-b-4711	459915	0.00128817	7.29995e-09	135722143	2	0.0074513	ukb-b-4711	rs1592	C	A	0.395455	TRUE	reported	igd
9	Usual walking pace || id:ukb-b-4711	459915	0.00182329	4.20001e-08	161132876	2	-0.00999513	ukb-b-4711	rs139398785	G	C	0.140415	TRUE	reported	igd
10	Usual walking pace || id:ukb-b-4711	459915	0.00135595	3.29997e-09	226486479	2	0.00801894	ukb-b-4711	rs11682482	G	T	0.680801	TRUE	reported	igd
11	Usual walking pace || id:ukb-b-4711	459915	0.00126505	3.40017e-15	49941436	3	-0.00996145	ukb-b-4711	rs2280406	A	G	0.506176	TRUE	reported	igd
12	Usual walking pace || id:ukb-b-4711	459915	0.00128505	7.69999e-09	71675270	3	0.00742054	ukb-b-4711	rs830627	A	G	0.417471	TRUE	reported	igd
13	Usual walking pace || id:ukb-b-4711	459915	0.00153076	3.79997e-10	129044705	3	0.00958833	ukb-b-4711	rs6763292	G	A	0.780939	TRUE	reported	igd
14	Usual walking pace || id:ukb-b-4711	459915	0.0014336	1.40001e-08	135874930	3	-0.00812933	ukb-b-4711	rs28519617	G	T	0.269813	TRUE	reported	igd
15	Usual walking pace || id:ukb-b-4711	459915	0.00132214	5.30029e-11	140863365	4	0.00867607	ukb-b-4711	rs57800857	C	A	0.36486	TRUE	reported	igd
16	Usual walking pace || id:ukb-b-4711	459915	0.00159593	9.40005e-09	1704244	4	0.0091614	ukb-b-4711	rs11732213	C	T	0.195605	TRUE	reported	igd
17	Usual walking pace || id:ukb-b-4711	459915	0.00544615	2.19999e-08	61109385	4	0.0304614	ukb-b-4711	rs144333966	G	A	0.014646	TRUE	reported	igd
18	Usual walking pace || id:ukb-b-4711	459915	0.00240623	7.10068e-24	103188709	4	-0.0242429	ukb-b-4711	rs13107325	T	C	0.07488	TRUE	reported	igd
19	Usual walking pace || id:ukb-b-4711	459915	0.00126947	1.7e-08	50847577	5	-0.0071659	ukb-b-4711	rs35711462	G	A	0.511213	TRUE	reported	igd
20	Usual walking pace || id:ukb-b-4711	459915	0.00142654	1e-09	34563164	6	-0.00870949	ukb-b-4711	rs205262	G	A	0.26893	TRUE	reported	igd
21	Usual walking pace || id:ukb-b-4711	459915	0.00136699	3.89996e-08	96936061	6	-0.00751226	ukb-b-4711	rs11152989	T	C	0.312264	TRUE	reported	igd
22	Usual walking pace || id:ukb-b-4711	459915	0.00146572	1.09999e-08	50829471	6	-0.0083844	ukb-b-4711	rs4715208	G	A	0.752863	TRUE	reported	igd
23	Usual walking pace || id:ukb-b-4711	459915	0.00206037	2.30001e-10	97546759	6	0.0130564	ukb-b-4711	rs4839898	A	G	0.109786	TRUE	reported	igd
24	Usual walking pace || id:ukb-b-4711	459915	0.00127132	8.60003e-14	26336696	6	0.00948542	ukb-b-4711	rs9366651	T	G	0.507037	TRUE	reported	igd
25	Usual walking pace || id:ukb-b-4711	459915	0.00153719	2.69998e-08	66893916	7	0.00854199	ukb-b-4711	rs7789719	C	T	0.782126	TRUE	reported	igd
26	Usual walking pace || id:ukb-b-4711	459915	0.00135132	5e-09	69423362	7	-0.00789936	ukb-b-4711	rs11761141	G	T	0.325697	TRUE	reported	igd
27	Usual walking pace || id:ukb-b-4711	459915	0.00130867	1.20005e-12	113560607	7	0.00930493	ukb-b-4711	rs7795394	A	T	0.624965	TRUE	reported	igd
28	Usual walking pace || id:ukb-b-4711	459915	0.00126787	6.59994e-09	126710654	10	0.00735336	ukb-b-4711	rs4109292	A	G	0.493943	TRUE	reported	igd
29	Usual walking pace || id:ukb-b-4711	459915	0.00129269	1.10002e-14	65104500	10	0.00999095	ukb-b-4711	rs7896518	G	A	0.427878	TRUE	reported	igd
30	Usual walking pace || id:ukb-b-4711	459915	0.00130834	2.39999e-09	103117653	10	0.0078103	ukb-b-4711	rs10883618	A	G	0.372248	TRUE	reported	igd
31	Usual walking pace || id:ukb-b-4711	459915	0.00135882	6.70039e-12	21929734	10	-0.00932641	ukb-b-4711	rs10828258	G	A	0.319319	TRUE	reported	igd
32	Usual walking pace || id:ukb-b-4711	459915	0.00127453	1.09999e-08	99778226	10	-0.0072789	ukb-b-4711	rs2439823	G	A	0.545578	TRUE	reported	igd
33	Usual walking pace || id:ukb-b-4711	459915	0.00128765	2.19989e-15	47665686	11	-0.0102105	ukb-b-4711	rs11039324	A	G	0.403963	TRUE	reported	igd
34	Usual walking pace || id:ukb-b-4711	459915	0.00136834	2.39999e-08	43660255	11	0.00763598	ukb-b-4711	rs9783304	T	G	0.689164	TRUE	reported	igd
35	Usual walking pace || id:ukb-b-4711	459915	0.00136528	9.40005e-10	113424042	11	-0.0083554	ukb-b-4711	rs10750025	T	C	0.681757	TRUE	reported	igd
36	Usual walking pace || id:ukb-b-4711	459915	0.00135051	4.79999e-10	81430599	12	0.00840767	ukb-b-4711	rs10862220	G	T	0.674897	TRUE	reported	igd
37	Usual walking pace || id:ukb-b-4711	459915	0.00132024	6.70039e-11	84017043	12	0.00861798	ukb-b-4711	rs2645979	A	G	0.357204	TRUE	reported	igd
38	Usual walking pace || id:ukb-b-4711	459915	0.0012972	4.70002e-08	16944621	12	-0.00708769	ukb-b-4711	rs2170670	A	G	0.606925	TRUE	reported	igd
39	Usual walking pace || id:ukb-b-4711	459915	0.00127443	9.40005e-10	33303540	14	-0.00779959	ukb-b-4711	rs12883788	T	C	0.459747	TRUE	reported	igd
40	Usual walking pace || id:ukb-b-4711	459915	0.0036328	4.30002e-08	57858194	14	-0.0198998	ukb-b-4711	rs45583845	G	C	0.034279	TRUE	reported	igd
41	Usual walking pace || id:ukb-b-4711	459915	0.00140635	2.59998e-08	80173397	14	-0.00782739	ukb-b-4711	rs8011870	A	G	0.288257	TRUE	reported	igd
42	Usual walking pace || id:ukb-b-4711	459915	0.00130079	3.40001e-10	46956863	14	-0.00816754	ukb-b-4711	rs8010773	C	T	0.38208	TRUE	reported	igd
43	Usual walking pace || id:ukb-b-4711	459915	0.00130696	9.20005e-09	100969235	14	-0.00750831	ukb-b-4711	rs11848096	C	T	0.386669	TRUE	reported	igd
44	Usual walking pace || id:ukb-b-4711	459915	0.00192335	2.39999e-08	75822794	15	0.0107284	ukb-b-4711	rs8028757	T	A	0.130387	TRUE	reported	igd
45	Usual walking pace || id:ukb-b-4711	459915	0.0013224	2.39994e-13	28881001	16	-0.00968813	ukb-b-4711	rs11150623	T	G	0.644857	TRUE	reported	igd
46	Usual walking pace || id:ukb-b-4711	459915	0.00129011	1.9002e-14	53803223	16	-0.00987537	ukb-b-4711	rs62048402	A	G	0.403579	TRUE	reported	igd
47	Usual walking pace || id:ukb-b-4711	459915	0.00160664	9.49992e-10	1846831	17	0.00983008	ukb-b-4711	rs4516268	A	C	0.193704	TRUE	reported	igd
48	Usual walking pace || id:ukb-b-4711	459915	0.00138223	2.30001e-08	47123423	17	0.0077266	ukb-b-4711	rs4643373	C	T	0.299973	TRUE	reported	igd
49	Usual walking pace || id:ukb-b-4711	459915	0.00130691	4.79999e-08	74389890	17	-0.00713336	ukb-b-4711	rs11077815	C	T	0.623657	TRUE	reported	igd
50	Usual walking pace || id:ukb-b-4711	459915	0.00167052	1.29987e-18	53210302	18	-0.0147074	ukb-b-4711	rs613872	T	G	0.825829	TRUE	reported	igd
51	Usual walking pace || id:ukb-b-4711	459915	0.00126616	5.39995e-10	21103909	18	0.00786028	ukb-b-4711	rs891387	C	T	0.49494	TRUE	reported	igd
52	Usual walking pace || id:ukb-b-4711	459915	0.00127146	1.29999e-10	18838014	19	0.00817022	ukb-b-4711	rs11881338	A	T	0.48742	TRUE	reported	igd
53	Usual walking pace || id:ukb-b-4711	459915	0.00136907	2.1e-08	4944771	19	-0.00766675	ukb-b-4711	rs2602731	G	A	0.681058	TRUE	reported	igd
54	Usual walking pace || id:ukb-b-4711	459915	0.00129058	6.89922e-14	18224729	19	-0.00966507	ukb-b-4711	rs273512	T	C	0.405352	TRUE	reported	igd
55	Usual walking pace || id:ukb-b-4711	459915	0.00194308	6.69993e-09	48012469	19	-0.0112677	ukb-b-4711	rs2037735	T	C	0.120628	TRUE	reported	igd
56	Usual walking pace || id:ukb-b-4711	459915	0.00135739	3.59998e-09	30265235	19	-0.00801134	ukb-b-4711	rs12461902	A	G	0.329608	TRUE	reported	igd
57	Usual walking pace || id:ukb-b-4711	459915	0.00259282	1.09999e-09	32903687	20	-0.0157993	ukb-b-4711	rs819167	G	A	0.936466	TRUE	reported	igd

## Sheet: Sheet3
	exposure	pos.exposure	chr.exposure	beta.exposure	se.exposure	samplesize.exposure	pval.exposure	id.exposure	SNP	effect_allele.exposure	other_allele.exposure	eaf.exposure	mr_keep.exposure	pval_origin.exposure	data_source.exposure
1	Duration of walks || id:ukb-b-16998	169099061	1	-0.015388	0.00226539	395831	1.10002e-11	ukb-b-16998	rs1200157	A	G	0.576512	TRUE	reported	igd
2	Duration of walks || id:ukb-b-16998	199495830	2	-0.0122644	0.00224684	395831	4.79999e-08	ukb-b-16998	rs10931821	T	A	0.524262	TRUE	reported	igd
3	Duration of walks || id:ukb-b-16998	49277998	3	-0.0265016	0.00453958	395831	5.30005e-09	ukb-b-16998	rs4273407	A	G	0.065722	TRUE	reported	igd
4	Duration of walks || id:ukb-b-16998	176163794	5	-0.0135296	0.00242969	395831	2.59998e-08	ukb-b-16998	rs11134999	T	C	0.316101	TRUE	reported	igd
5	Duration of walks || id:ukb-b-16998	98553660	6	-0.0140252	0.00234343	395831	2.19999e-09	ukb-b-16998	rs1601732	G	A	0.642836	TRUE	reported	igd
6	Duration of walks || id:ukb-b-16998	91588664	7	-0.0129515	0.00228972	395831	1.5e-08	ukb-b-16998	rs6465340	A	G	0.394935	TRUE	reported	igd
7	Duration of walks || id:ukb-b-16998	99266318	7	0.0186961	0.00304356	395831	8.10009e-10	ukb-b-16998	rs4646450	A	G	0.162772	TRUE	reported	igd
8	Duration of walks || id:ukb-b-16998	104913184	8	-0.0165085	0.0027865	395831	3.09999e-09	ukb-b-16998	rs2173081	A	G	0.210873	TRUE	reported	igd
9	Duration of walks || id:ukb-b-16998	104812820	8	-0.0183582	0.00282363	395831	7.89951e-11	ukb-b-16998	rs67432617	C	A	0.194584	TRUE	reported	igd
10	Duration of walks || id:ukb-b-16998	64988931	10	-0.0124706	0.00223648	395831	2.5e-08	ukb-b-16998	rs7916868	T	A	0.503988	TRUE	reported	igd
11	Duration of walks || id:ukb-b-16998	33869097	10	-0.0124876	0.00227493	395831	4e-08	ukb-b-16998	rs11592927	A	C	0.423456	TRUE	reported	igd
12	Duration of walks || id:ukb-b-16998	85458076	11	0.0134436	0.00238492	395831	1.7e-08	ukb-b-16998	rs681044	A	G	0.676713	TRUE	reported	igd
13	Duration of walks || id:ukb-b-16998	66978097	14	0.0633982	0.0109505	395831	7.10003e-09	ukb-b-16998	rs147739575	A	G	0.011176	TRUE	reported	igd
14	Duration of walks || id:ukb-b-16998	53210302	18	0.0165786	0.00294497	395831	1.79999e-08	ukb-b-16998	rs613872	T	G	0.825079	TRUE	reported	igd
15	Duration of walks || id:ukb-b-16998	13112268	19	-0.021138	0.0031357	395831	1.59993e-11	ukb-b-16998	rs75783493	T	C	0.154287	TRUE	reported	igd

## Sheet: Sheet4
Sedentary	SNP	chr.exposure	pos.exposure	effect_allele.exposure	other_allele.exposure	Sample	beta.exposure	se.exposure	pval.exposure	exposure	mr_keep.exposure	pval_origin.exposure	id.exposure	eaf.exposure
305019	rs11810109	1	44186812	A	T	437887	0.0162518	0.00235696	5.4e-12	exposure	TRUE	reported	Ol0wWd	#N/A
412695	rs1889778	1	61066279	C	T	437887	0.0124324	0.00216679	9.6e-09	exposure	TRUE	reported	Ol0wWd	#N/A
421733	rs12725114	1	62432641	G	A	437887	0.015309	0.00271147	1.6e-08	exposure	TRUE	reported	Ol0wWd	#N/A
452697	rs984409	1	67020440	G	A	437887	-0.0148683	0.00225294	4.1e-11	exposure	TRUE	reported	Ol0wWd	#N/A
501579	rs10890123	1	74802123	C	T	437887	0.0142118	0.0025712	3.3e-08	exposure	TRUE	reported	Ol0wWd	#N/A
522922	rs71658797	1	77967507	T	A	437887	-0.0203521	0.00329198	6.3e-10	exposure	TRUE	reported	Ol0wWd	#N/A
630304	rs10874772	1	93787770	G	A	437887	0.0126769	0.00225712	1.9e-08	exposure	TRUE	reported	Ol0wWd	#N/A
659696	rs17379561	1	98340139	A	T	437887	-0.0254838	0.00307206	1.1e-16	exposure	TRUE	reported	Ol0wWd	#N/A
661598	rs4950109	1	98680037	T	C	437887	-0.012789	0.00222498	9e-09	exposure	TRUE	reported	Ol0wWd	#N/A
727784	rs55909997	1	107581039	G	A	437887	-0.0135532	0.00227041	2.4e-09	exposure	TRUE	reported	Ol0wWd	#N/A
743075	rs1278847	1	110037483	C	A	437887	0.0159233	0.00234661	1.2e-11	exposure	TRUE	reported	Ol0wWd	#N/A
867161	rs4845364	1	154141908	A	G	437887	-0.0153008	0.00215604	1.3e-12	exposure	TRUE	reported	Ol0wWd	#N/A
1073999	rs6673341	1	184655649	T	G	437887	-0.014513	0.0021693	2.2e-11	exposure	TRUE	reported	Ol0wWd	#N/A
1096741	rs72723237	1	188048775	C	T	437887	-0.0466302	0.00794155	4.3e-09	exposure	TRUE	reported	Ol0wWd	#N/A
1132883	rs10737620	1	193057971	T	A	437887	0.0144141	0.00241921	2.6e-09	exposure	TRUE	reported	Ol0wWd	#N/A
1584191	rs6721975	2	5832667	T	C	437887	-0.0166905	0.00261401	1.7e-10	exposure	TRUE	reported	Ol0wWd	#N/A
1718811	rs72781699	2	24277709	G	A	437887	-0.0186804	0.00267802	3e-12	exposure	TRUE	reported	Ol0wWd	#N/A
1848743	rs12105701	2	41737200	C	T	437887	-0.0128825	0.00220843	5.4e-09	exposure	TRUE	reported	Ol0wWd	#N/A
1917294	rs7564130	2	50606642	T	C	437887	-0.0149864	0.00225071	2.8e-11	exposure	TRUE	reported	Ol0wWd	#N/A
1944649	rs56291505	2	53891958	A	G	437887	-0.0135002	0.00241334	2.2e-08	exposure	TRUE	reported	Ol0wWd	#N/A
1993958	rs10189857	2	60713235	A	G	437887	-0.020463	0.00217999	6.2e-21	exposure	TRUE	reported	Ol0wWd	#N/A
2044028	rs62641636	2	68425427	A	G	437887	0.0144237	0.00233911	7e-10	exposure	TRUE	reported	Ol0wWd	#N/A
2221093	rs11689199	2	100820421	A	G	437887	0.0184644	0.00220443	5.5e-17	exposure	TRUE	reported	Ol0wWd	#N/A
2245242	rs62151809	2	104433256	C	T	437887	-0.015683	0.00217376	5.4e-13	exposure	TRUE	reported	Ol0wWd	#N/A
2251543	rs6754968	2	105414479	G	A	437887	-0.0141916	0.00226549	3.7e-10	exposure	TRUE	reported	Ol0wWd	#N/A
2319208	rs12476388	2	116330983	C	T	437887	0.0133031	0.00237409	2.1e-08	exposure	TRUE	reported	Ol0wWd	#N/A
2535258	rs374722	2	147839830	G	A	437887	0.0244932	0.0030238	5.5e-16	exposure	TRUE	reported	Ol0wWd	#N/A
2625572	rs3754970	2	162091836	T	C	437887	-0.014997	0.0021699	4.8e-12	exposure	TRUE	reported	Ol0wWd	#N/A
2649432	rs2060199	2	166196681	T	A	437887	0.012079	0.00216372	2.4e-08	exposure	TRUE	reported	Ol0wWd	#N/A
2819306	rs4577309	2	191288833	A	G	437887	0.0160037	0.00216796	1.6e-13	exposure	TRUE	reported	Ol0wWd	#N/A
2834330	rs34224261	2	193855452	G	C	437887	-0.0175417	0.00215973	4.6e-16	exposure	TRUE	reported	Ol0wWd	#N/A
2887619	rs4675246	2	202864487	G	T	437887	-0.0148496	0.00267587	2.9e-08	exposure	TRUE	reported	Ol0wWd	#N/A
2970972	rs13029509	2	215374209	G	A	437887	-0.018334	0.00215848	2e-17	exposure	TRUE	reported	Ol0wWd	#N/A
3010228	rs10932837	2	221044785	C	T	437887	-0.0131055	0.00216152	1.3e-09	exposure	TRUE	reported	Ol0wWd	#N/A
3100637	rs4973576	2	233806771	C	A	437887	-0.0145232	0.00237947	1e-09	exposure	TRUE	reported	Ol0wWd	#N/A
3280134	rs138256022	3	11603090	C	T	437887	-0.0313469	0.00565322	2.9e-08	exposure	TRUE	reported	Ol0wWd	#N/A
3468780	rs9834970	3	36856030	T	C	437887	0.0127684	0.00215775	3.3e-09	exposure	TRUE	reported	Ol0wWd	#N/A
3547150	rs3796386	3	49899795	G	A	437887	-0.0261712	0.0021795	3.2e-33	exposure	TRUE	reported	Ol0wWd	#N/A
3619048	rs11130793	3	60884659	C	T	437887	0.0129223	0.00221055	5e-09	exposure	TRUE	reported	Ol0wWd	#N/A
3698114	rs11714337	3	71582521	G	A	437887	0.0144017	0.00218888	4.7e-11	exposure	TRUE	reported	Ol0wWd	#N/A
3795110	rs6797840	3	85656569	A	C	437887	-0.0161032	0.00218412	1.7e-13	exposure	TRUE	reported	Ol0wWd	#N/A
3813098	rs6551301	3	88294647	T	C	437887	-0.0144357	0.0023903	1.5e-09	exposure	TRUE	reported	Ol0wWd	#N/A
3831544	rs2034768	3	93986371	A	G	437887	0.0147356	0.00215816	8.6e-12	exposure	TRUE	reported	Ol0wWd	#N/A
3975651	rs9867121	3	114631548	C	A	437887	0.0194994	0.00280905	3.9e-12	exposure	TRUE	reported	Ol0wWd	#N/A
4321520	rs12491503	3	165706855	G	A	437887	-0.0142607	0.00229906	5.5e-10	exposure	TRUE	reported	Ol0wWd	#N/A
4428832	rs114600294	3	181419367	G	C	437887	-0.0162426	0.00264223	7.9e-10	exposure	TRUE	reported	Ol0wWd	#N/A
4580194	rs66852340	4	3311070	C	T	437887	-0.0177896	0.00260074	7.9e-12	exposure	TRUE	reported	Ol0wWd	#N/A
4712603	rs7700107	4	17880416	A	C	437887	-0.0210603	0.00313788	1.9e-11	exposure	TRUE	reported	Ol0wWd	#N/A
4943992	rs28971796	4	49151982	A	G	437887	0.014827	0.0024757	2.1e-09	exposure	TRUE	reported	Ol0wWd	#N/A
5168558	rs6850494	4	82291771	A	C	437887	-0.0143297	0.00222236	1.1e-10	exposure	TRUE	reported	Ol0wWd	#N/A
5314827	rs13107325	4	103188709	C	T	437887	-0.0291705	0.00412256	1.5e-12	exposure	TRUE	reported	Ol0wWd	#N/A
5416999	rs7693703	4	118357405	G	A	437887	0.0228437	0.0038412	2.7e-09	exposure	TRUE	reported	Ol0wWd	#N/A
5499855	rs4334769	4	130245233	G	T	437887	0.0121315	0.00216621	2.1e-08	exposure	TRUE	reported	Ol0wWd	#N/A
5648902	rs6825241	4	152543783	C	A	437887	-0.0169583	0.00216609	4.9e-15	exposure	TRUE	reported	Ol0wWd	#N/A
5699447	rs7693082	4	159857819	G	C	437887	0.0150716	0.00235845	1.7e-10	exposure	TRUE	reported	Ol0wWd	#N/A
6379573	rs1563908	5	60437381	A	G	437887	0.0163457	0.00222623	2.1e-13	exposure	TRUE	reported	Ol0wWd	#N/A
6395437	rs262890	5	62930015	A	G	437887	-0.0185683	0.00235563	3.2e-15	exposure	TRUE	reported	Ol0wWd	#N/A
6552817	rs7716447	5	88800331	A	G	437887	-0.0133844	0.00226863	3.6e-09	exposure	TRUE	reported	Ol0wWd	#N/A
6577526	rs1031423	5	93276883	T	C	437887	-0.0185194	0.00262613	1.8e-12	exposure	TRUE	reported	Ol0wWd	#N/A
6674281	rs57585211	5	107197725	T	G	437887	-0.0167329	0.00285006	4.3e-09	exposure	TRUE	reported	Ol0wWd	#N/A
6711694	rs9326862	5	112054547	A	T	437887	0.0120385	0.00216285	2.6e-08	exposure	TRUE	reported	Ol0wWd	#N/A
6810658	rs10041724	5	124273520	T	C	437887	0.0180931	0.00273852	3.9e-11	exposure	TRUE	reported	Ol0wWd	#N/A
6915010	rs62379379	5	141082015	G	T	437887	-0.0260246	0.0042322	7.8e-10	exposure	TRUE	reported	Ol0wWd	#N/A
6960979	rs10054327	5	147871137	G	A	437887	0.0172449	0.00219021	3.4e-15	exposure	TRUE	reported	Ol0wWd	#N/A
7088923	rs42210	5	166408788	G	C	437887	-0.0138517	0.00239536	7.3e-09	exposure	TRUE	reported	Ol0wWd	#N/A
7097829	rs72828890	5	167806836	C	T	437887	0.0192918	0.00329837	4.9e-09	exposure	TRUE	reported	Ol0wWd	#N/A
7397379	rs72834698	6	26176517	G	A	437887	0.0226559	0.0031007	2.7e-13	exposure	TRUE	reported	Ol0wWd	#N/A
7456242	rs707919	6	31641139	A	G	437887	-0.0135181	0.00239816	1.7e-08	exposure	TRUE	reported	Ol0wWd	#N/A
7540481	rs9471333	6	40362023	C	T	437887	0.0131038	0.00216935	1.5e-09	exposure	TRUE	reported	Ol0wWd	#N/A
7714158	rs4523073	6	67550288	A	G	437887	-0.0137517	0.00221114	5e-10	exposure	TRUE	reported	Ol0wWd	#N/A
7877675	rs9362612	6	89803035	T	A	437887	0.0124319	0.00219522	1.5e-08	exposure	TRUE	reported	Ol0wWd	#N/A
7935536	rs6905544	6	98411631	A	G	437887	-0.0189935	0.00221031	8.5e-18	exposure	TRUE	reported	Ol0wWd	#N/A
7948654	rs17789218	6	100600097	T	C	437887	0.0185965	0.00251401	1.4e-13	exposure	TRUE	reported	Ol0wWd	#N/A
8234250	rs2184364	6	143183596	A	G	437887	0.0156396	0.00263677	3e-09	exposure	TRUE	reported	Ol0wWd	#N/A
8403444	rs9718104	6	166170539	T	G	437887	-0.0407684	0.00461017	9.3e-19	exposure	TRUE	reported	Ol0wWd	#N/A
8527678	rs17568389	7	8091876	T	A	437887	0.0154814	0.0021647	8.6e-13	exposure	TRUE	reported	Ol0wWd	#N/A
8788862	rs10234444	7	41828527	G	A	437887	0.0158909	0.00286457	2.9e-08	exposure	TRUE	reported	Ol0wWd	#N/A
9022464	rs6973656	7	77422583	A	G	437887	-0.0134657	0.00220552	1e-09	exposure	TRUE	reported	Ol0wWd	#N/A
9105922	rs973734	7	89387578	C	A	437887	0.0170761	0.00301339	1.5e-08	exposure	TRUE	reported	Ol0wWd	#N/A
9166256	rs28457808	7	99023246	C	G	437887	0.0165953	0.00293406	1.5e-08	exposure	TRUE	reported	Ol0wWd	#N/A
9232991	rs62471080	7	109128060	G	C	437887	-0.0127843	0.00216732	3.7e-09	exposure	TRUE	reported	Ol0wWd	#N/A
9257185	rs62490165	7	112949003	A	T	437887	-0.0131108	0.00229106	1e-08	exposure	TRUE	reported	Ol0wWd	#N/A
9340567	rs11763734	7	126400910	A	C	437887	-0.012463	0.00216247	8.2e-09	exposure	TRUE	reported	Ol0wWd	#N/A
9710948	rs7834121	8	10770255	G	T	437887	-0.0139595	0.00216371	1.1e-10	exposure	TRUE	reported	Ol0wWd	#N/A
9889970	rs1421334	8	30865733	A	C	437887	0.0173137	0.00218309	2.2e-15	exposure	TRUE	reported	Ol0wWd	#N/A
10105788	rs6996198	8	65463442	C	T	437887	-0.0163982	0.00297381	3.5e-08	exposure	TRUE	reported	Ol0wWd	#N/A
10181102	rs6472942	8	76827190	T	C	437887	-0.0131633	0.00218761	1.8e-09	exposure	TRUE	reported	Ol0wWd	#N/A
10287903	rs11985394	8	92667521	T	A	437887	0.0123238	0.00216802	1.3e-08	exposure	TRUE	reported	Ol0wWd	#N/A
10456811	rs12541615	8	118870151	T	C	437887	-0.0175199	0.00280013	3.9e-10	exposure	TRUE	reported	Ol0wWd	#N/A
10644075	rs2717559	8	143882420	A	G	437887	0.0124298	0.00219436	1.5e-08	exposure	TRUE	reported	Ol0wWd	#N/A
10680596	rs2616830	9	1721385	G	A	437887	0.0164651	0.00216551	2.9e-14	exposure	TRUE	reported	Ol0wWd	#N/A
10798991	rs7865801	9	14745886	G	A	437887	0.0127451	0.00226247	1.8e-08	exposure	TRUE	reported	Ol0wWd	#N/A
10863440	rs34864022	9	22609110	A	G	437887	-0.0263815	0.00435706	1.4e-09	exposure	TRUE	reported	Ol0wWd	#N/A
10869884	rs12554512	9	23352293	T	C	437887	0.0207024	0.00219328	3.8e-21	exposure	TRUE	reported	Ol0wWd	#N/A
11111160	rs141184308	9	86463339	A	G	437887	0.0432607	0.00777329	2.6e-08	exposure	TRUE	reported	Ol0wWd	#N/A
11153803	rs870151	9	92230747	T	A	437887	-0.0156288	0.00218652	8.8e-13	exposure	TRUE	reported	Ol0wWd	#N/A
11225468	rs2787374	9	103054951	T	C	437887	0.012493	0.00219413	1.2e-08	exposure	TRUE	reported	Ol0wWd	#N/A
11380356	rs7043521	9	124602779	A	T	437887	0.0142704	0.00218468	6.5e-11	exposure	TRUE	reported	Ol0wWd	#N/A
11449874	rs4382592	9	134870755	T	G	437887	0.0136721	0.00235776	6.7e-09	exposure	TRUE	reported	Ol0wWd	#N/A
11456004	rs2073869	9	135763816	C	T	437887	0.0186112	0.0029076	1.5e-10	exposure	TRUE	reported	Ol0wWd	#N/A
11597926	rs1623025	10	11164813	G	C	437887	-0.012357	0.00217698	1.4e-08	exposure	TRUE	reported	Ol0wWd	#N/A
11685554	rs1243182	10	21916728	C	T	437887	-0.0185916	0.00234162	2e-15	exposure	TRUE	reported	Ol0wWd	#N/A
11910414	rs2045147	10	56660437	A	G	437887	0.0126686	0.00217659	5.9e-09	exposure	TRUE	reported	Ol0wWd	#N/A
11961596	rs10994943	10	63591413	T	G	437887	0.0129868	0.00219109	3.1e-09	exposure	TRUE	reported	Ol0wWd	#N/A
12126997	rs11201422	10	86924483	T	C	437887	0.0126882	0.00229902	3.4e-08	exposure	TRUE	reported	Ol0wWd	#N/A
12237951	rs10786658	10	103737193	A	T	437887	-0.0144534	0.00219578	4.6e-11	exposure	TRUE	reported	Ol0wWd	#N/A
12326294	rs7089973	10	116569565	C	A	437887	-0.013355	0.00223661	2.4e-09	exposure	TRUE	reported	Ol0wWd	#N/A
12399125	rs11245482	10	126733546	T	C	437887	-0.0132329	0.00222132	2.6e-09	exposure	TRUE	reported	Ol0wWd	#N/A
12402579	rs17727474	10	127182959	C	T	437887	0.017551	0.00296085	3.1e-09	exposure	TRUE	reported	Ol0wWd	#N/A
12580599	rs12289262	11	12894758	C	T	437887	-0.0137276	0.00244533	2e-08	exposure	TRUE	reported	Ol0wWd	#N/A
12934679	rs801733	11	65934549	A	C	437887	0.0168585	0.00225323	7.3e-14	exposure	TRUE	reported	Ol0wWd	#N/A
12981532	rs116175338	11	72467875	G	T	437887	-0.0142616	0.00251427	1.4e-08	exposure	TRUE	reported	Ol0wWd	#N/A
13067641	rs12272012	11	84861286	G	C	437887	-0.0295782	0.00525808	1.9e-08	exposure	TRUE	reported	Ol0wWd	#N/A
13122541	rs11020045	11	92487907	A	C	437887	-0.0129952	0.00230152	1.6e-08	exposure	TRUE	reported	Ol0wWd	#N/A
13142497	rs17207890	11	95490754	G	A	437887	0.015694	0.00228666	6.7e-12	exposure	TRUE	reported	Ol0wWd	#N/A
13228952	rs113584870	11	107243922	G	A	437887	0.0169679	0.00298893	1.4e-08	exposure	TRUE	reported	Ol0wWd	#N/A
13327922	rs11218575	11	122154576	C	T	437887	0.0153751	0.00218733	2.1e-12	exposure	TRUE	reported	Ol0wWd	#N/A
13414050	rs4937842	11	133734542	G	C	437887	-0.0128044	0.00225644	1.4e-08	exposure	TRUE	reported	Ol0wWd	#N/A
13526962	rs10772643	12	13415288	C	T	437887	0.0247995	0.00349653	1.3e-12	exposure	TRUE	reported	Ol0wWd	#N/A
13652309	rs10771746	12	30791864	C	T	437887	-0.0142821	0.00239463	2.5e-09	exposure	TRUE	reported	Ol0wWd	#N/A
13819548	rs10876864	12	56401085	G	A	437887	-0.0133403	0.0021844	1e-09	exposure	TRUE	reported	Ol0wWd	#N/A
13883900	rs8756	12	66359752	C	A	437887	-0.0134501	0.00216618	5.3e-10	exposure	TRUE	reported	Ol0wWd	#N/A
13938711	rs4435081	12	74331820	C	T	437887	0.0121101	0.00216745	2.3e-08	exposure	TRUE	reported	Ol0wWd	#N/A
14173305	rs2164744	12	109872039	T	C	437887	-0.0128573	0.00224685	1.1e-08	exposure	TRUE	reported	Ol0wWd	#N/A
14222817	rs2173650	12	117525235	G	T	437887	0.017845	0.00304387	4.6e-09	exposure	TRUE	reported	Ol0wWd	#N/A
14606079	rs9563168	13	54247827	G	A	437887	0.0175868	0.00266741	4.3e-11	exposure	TRUE	reported	Ol0wWd	#N/A
14630953	rs9569734	13	58319476	A	G	437887	0.0188846	0.00300692	3.4e-10	exposure	TRUE	reported	Ol0wWd	#N/A
14831370	rs56858768	13	86511730	G	A	437887	-0.0148792	0.00236956	3.4e-10	exposure	TRUE	reported	Ol0wWd	#N/A
14930860	rs7991062	13	100713194	C	G	437887	-0.0177381	0.00228727	8.8e-15	exposure	TRUE	reported	Ol0wWd	#N/A
15099697	rs405797	14	26972834	T	A	437887	-0.0148849	0.00250575	2.8e-09	exposure	TRUE	reported	Ol0wWd	#N/A
15117573	rs1022785	14	29571653	G	A	437887	0.0180068	0.00311082	7.1e-09	exposure	TRUE	reported	Ol0wWd	#N/A
15571748	rs10145592	14	94287215	C	G	437887	-0.014845	0.00220802	1.8e-11	exposure	TRUE	reported	Ol0wWd	#N/A
15615485	rs7157001	14	99749484	A	G	437887	-0.0139661	0.00249846	2.3e-08	exposure	TRUE	reported	Ol0wWd	#N/A
15813402	rs8043253	15	41503730	C	T	437887	-0.0120657	0.00218665	3.4e-08	exposure	TRUE	reported	Ol0wWd	#N/A
15884740	rs2460	15	53073084	G	A	437887	-0.0152938	0.00245865	5e-10	exposure	TRUE	reported	Ol0wWd	#N/A
15949856	rs4775373	15	61476936	T	C	437887	0.0132229	0.00225713	4.7e-09	exposure	TRUE	reported	Ol0wWd	#N/A
16053977	rs61331678	15	77995949	G	C	437887	0.0150461	0.00218746	6.1e-12	exposure	TRUE	reported	Ol0wWd	#N/A
16387979	rs35574015	16	15146061	T	C	437887	-0.0131592	0.00237523	3e-08	exposure	TRUE	reported	Ol0wWd	#N/A
16476295	rs7189927	16	28913787	T	C	437887	0.0149741	0.00225865	3.4e-11	exposure	TRUE	reported	Ol0wWd	#N/A
16486512	rs749671	16	31088347	G	A	437887	0.015654	0.00223821	2.7e-12	exposure	TRUE	reported	Ol0wWd	#N/A
16548718	rs7184800	16	53509131	G	A	437887	0.0168167	0.00234935	8.2e-13	exposure	TRUE	reported	Ol0wWd	#N/A

## Sheet: Sheet5
GrimAge	SNP	chr.exposure	pos.exposure	effect_allele.exposure	other_allele.exposure	beta.exposure	se.exposure	pval.exposure	ncase.exposure	exposure	mr_keep.exposure	pval_origin.exposure	id.exposure	eaf.exposure
1	rs9386796	6	109618704	T	C	0.1983	0.0294	1.64e-11	32418	exposure	TRUE	reported	PD7mGs	NA
23	rs887466	6	31143511	A	G	-0.1928	0.031	5.092e-10	30674	exposure	TRUE	reported	PD7mGs	NA
173	rs4065321	17	38143548	T	C	-0.1703	0.0296	8.776e-09	32420	exposure	TRUE	reported	PD7mGs	NA
187	rs17094148	10	101280279	A	G	-0.18	0.0323	2.547e-08	31838	exposure	TRUE	reported	PD7mGs	NA

## Sheet: Sheet6
Hannum	SNP	chr.exposure	pos.exposure	effect_allele.exposure	other_allele.exposure	beta.exposure	se.exposure	pval.exposure	ncase.exposure	exposure	mr_keep.exposure	pval_origin.exposure	id.exposure	eaf.exposure
1	rs10786282	10	98122808	A	G	-0.36	0.0362	2.609e-23	31412	exposure	TRUE	reported	jZNg8k	NA
14	rs1005277	10	38218259	A	C	0.3006	0.033	8.919e-20	28556	exposure	TRUE	reported	jZNg8k	NA
357	rs12417758	11	66076360	T	C	-0.2093	0.0304	6.215e-12	28548	exposure	TRUE	reported	jZNg8k	NA
550	rs1598856	4	103446115	A	G	0.1858	0.0296	3.632e-10	31986	exposure	TRUE	reported	jZNg8k	NA
699	rs3093956	6	31426967	T	C	-0.2428	0.0396	8.391e-10	27291	exposure	TRUE	reported	jZNg8k	NA
877	rs4383328	2	16693124	A	T	-0.1889	0.0329	9.572e-09	31010	exposure	TRUE	reported	jZNg8k	NA
896	rs111731678	7	130418744	A	T	-0.2266	0.0398	1.258e-08	27213	exposure	TRUE	reported	jZNg8k	NA
900	rs4838595	10	49675247	T	C	-0.2576	0.0453	1.291e-08	31420	exposure	TRUE	reported	jZNg8k	NA
978	rs34970912	16	73068163	C	G	-0.5213	0.0939	2.875e-08	26171	exposure	TRUE	reported	jZNg8k	NA

## Sheet: Sheet7
Horvath	SNP	chr.exposure	pos.exposure	effect_allele.exposure	other_allele.exposure	beta.exposure	se.exposure	pval.exposure	ncase.exposure	exposure	mr_keep.exposure	pval_origin.exposure	id.exposure	eaf.exposure
1	rs10949481	6	18121029	A	T	1.0823	0.0699	4.56e-54	30685	exposure	TRUE	reported	xmlKhp	NA
119	rs3917672	1	169592981	A	G	-0.2622	0.0304	5.946e-18	31022	exposure	TRUE	reported	xmlKhp	NA
147	rs57941717	21	38374179	T	G	0.2908	0.0357	3.71e-16	28971	exposure	TRUE	reported	xmlKhp	NA
149	rs10447389	6	25642577	A	G	-0.2764	0.034	4.418e-16	32017	exposure	TRUE	reported	xmlKhp	NA
256	rs6414374	3	150001224	A	G	0.3214	0.0418	1.421e-14	31491	exposure	TRUE	reported	xmlKhp	NA
274	rs4240228	2	16688759	T	G	0.2547	0.0334	2.466e-14	33888	exposure	TRUE	reported	xmlKhp	NA
287	rs10732882	11	57111693	T	G	-0.2405	0.0318	3.68e-14	28566	exposure	TRUE	reported	xmlKhp	NA
332	rs7550821	1	208029947	T	C	-0.2551	0.035	3.27e-13	34040	exposure	TRUE	reported	xmlKhp	NA
351	rs7627756	3	160217483	A	G	0.2162	0.0301	6.275e-13	34451	exposure	TRUE	reported	xmlKhp	NA
373	rs1511762	18	42119324	T	C	0.2642	0.0374	1.532e-12	29544	exposure	TRUE	reported	xmlKhp	NA
428	rs2736099	5	1287340	A	G	0.2326	0.0334	3.47e-12	29993	exposure	TRUE	reported	xmlKhp	NA
442	rs12043492	1	39457006	T	C	0.2166	0.0313	4.352e-12	31012	exposure	TRUE	reported	xmlKhp	NA
488	rs75243280	22	17601466	T	C	-0.2323	0.0339	7.367e-12	28482	exposure	TRUE	reported	xmlKhp	NA
571	rs2492286	3	128336298	T	G	0.2808	0.0428	5.293e-11	31010	exposure	TRUE	reported	xmlKhp	NA
581	rs6577536	1	8910110	A	G	0.1968	0.0302	6.728e-11	31572	exposure	TRUE	reported	xmlKhp	NA
609	rs79111787	3	47715545	T	C	-0.9076	0.1412	1.275e-10	18474	exposure	TRUE	reported	xmlKhp	NA
693	rs12903325	15	50353277	T	G	-0.2216	0.0357	5.476e-10	31450	exposure	TRUE	reported	xmlKhp	NA
698	rs1726672	1	236519502	T	C	-0.2038	0.0329	6.047e-10	30627	exposure	TRUE	reported	xmlKhp	NA
702	rs144317085	4	105806108	A	T	0.5136	0.0831	6.424e-10	31143	exposure	TRUE	reported	xmlKhp	NA
768	rs10735418	12	107343376	T	C	0.1954	0.0321	1.14e-09	28979	exposure	TRUE	reported	xmlKhp	NA
866	rs1488106	3	168859006	T	C	0.1827	0.0311	4.246e-09	33885	exposure	TRUE	reported	xmlKhp	NA
883	rs12666349	7	31728180	T	C	0.2548	0.0436	5.227e-09	28162	exposure	TRUE	reported	xmlKhp	NA
903	rs2275558	1	164529120	A	G	-0.2335	0.0402	6.443e-09	27039	exposure	TRUE	reported	xmlKhp	NA
1117	rs34003787	16	73071381	T	C	0.3239	0.0581	2.54e-08	28380	exposure	TRUE	reported	xmlKhp	NA

## Sheet: Sheet8
PhenoAge	SNP	chr.exposure	pos.exposure	effect_allele.exposure	other_allele.exposure	beta.exposure	se.exposure	pval.exposure	ncase.exposure	exposure	mr_keep.exposure	pval_origin.exposure	id.exposure	eaf.exposure
3	rs1142345	6	18130918	T	C	0.8235	0.0871	3.351e-21	30646	exposure	TRUE	reported	F5pyBr	NA
66	rs7228835	18	41969071	C	G	-0.5144	0.061	3.304e-17	28862	exposure	TRUE	reported	F5pyBr	NA
105	rs678553	1	236525447	T	C	0.3265	0.0412	2.27e-15	30527	exposure	TRUE	reported	F5pyBr	NA
127	rs3829957	17	3378876	T	C	-0.3796	0.0482	3.508e-15	31448	exposure	TRUE	reported	F5pyBr	NA
171	rs752223	1	60433076	A	G	-0.5602	0.072	7.2e-15	30223	exposure	TRUE	reported	F5pyBr	NA
415	rs1990053	7	44925896	A	G	0.2573	0.0384	2.048e-11	32409	exposure	TRUE	reported	F5pyBr	NA
460	rs11190127	10	101271982	A	C	0.2484	0.0397	3.834e-10	29057	exposure	TRUE	reported	F5pyBr	NA
517	rs6531114	2	16617781	T	C	-0.2542	0.0424	2.065e-09	33878	exposure	TRUE	reported	F5pyBr	NA
596	rs11253338	10	759559	T	C	0.2846	0.0494	8.485e-09	28581	exposure	TRUE	reported	F5pyBr	NA
655	rs116853700	17	55466295	A	G	0.5517	0.0976	1.592e-08	28126	exposure	TRUE	reported	F5pyBr	NA
664	rs73028070	11	122681835	A	G	-0.4329	0.0768	1.738e-08	28382	exposure	TRUE	reported	F5pyBr	NA

## Sheet: Sheet13
Usual walking pace - Phenoage	SNP	effect_allele.exposure	other_allele.exposure	effect_allele.outcome	other_allele.outcome	F	r2	beta.exposure	beta.outcome	eaf.exposure	eaf.outcome	remove	palindromic	ambiguous	id.outcome	chr.outcome	pos.outcome	se.outcome	pval.outcome	ncase.outcome	outcome	mr_keep.outcome	pval_origin.outcome	samplesize.exposure	se.exposure	pval.exposure	pos.exposure	chr.exposure	id.exposure	exposure	mr_keep.exposure	pval_origin.exposure	data_source.exposure	action	mr_keep	samplesize.outcome
1	rs10750025	T	C	T	C	73.4563	0.00902287	-0.0083554	0.0251	0.681757	NA	FALSE	FALSE	FALSE	tpjhln	11	113424042	0.0406	0.5366	31842	outcome	TRUE	reported	459915	0.00136528	9.40005e-10	113424042	11	ukb-b-4711	Usual walking pace || id:ukb-b-4711	TRUE	reported	igd	2	TRUE	NA
2	rs10828258	G	A	G	A	82.4853	0.0101207	-0.00932641	0.0469	0.319319	NA	FALSE	FALSE	FALSE	tpjhln	10	21929734	0.041	0.2533	31833	outcome	TRUE	reported	459915	0.00135882	6.70039e-12	21929734	10	ukb-b-4711	Usual walking pace || id:ukb-b-4711	TRUE	reported	igd	2	TRUE	NA
3	rs10862220	G	T	G	T	74.7432	0.00917949	0.00840767	0.0059	0.674897	NA	FALSE	FALSE	FALSE	tpjhln	12	81430599	0.0407	0.885	29553	outcome	TRUE	reported	459915	0.00135051	4.79999e-10	81430599	12	ukb-b-4711	Usual walking pace || id:ukb-b-4711	TRUE	reported	igd	2	TRUE	NA
4	rs10883618	A	G	A	G	71.6258	0.00880001	0.0078103	0.0281	0.372248	NA	FALSE	FALSE	FALSE	tpjhln	10	103117653	0.0395	0.4757	29548	outcome	TRUE	reported	459915	0.00130834	2.39999e-09	103117653	10	ukb-b-4711	Usual walking pace || id:ukb-b-4711	TRUE	reported	igd	2	TRUE	NA
5	rs11039324	A	G	A	G	95.441	0.0116918	-0.0102105	0.026	0.403963	NA	FALSE	FALSE	FALSE	tpjhln	11	47665686	0.0392	0.5065	29132	outcome	TRUE	reported	459915	0.00128765	2.19989e-15	47665686	11	ukb-b-4711	Usual walking pace || id:ukb-b-4711	TRUE	reported	igd	2	TRUE	NA
6	rs11077815	C	T	C	T	65.4612	0.00804871	-0.00713336	0.0538	0.623657	NA	FALSE	FALSE	FALSE	tpjhln	17	74389890	0.0387	0.1648	31842	outcome	TRUE	reported	459915	0.00130691	4.79999e-08	74389890	17	ukb-b-4711	Usual walking pace || id:ukb-b-4711	TRUE	reported	igd	2	TRUE	NA
7	rs11150623	T	G	T	G	88.0789	0.0107996	-0.00968813	0.0627	0.644857	NA	FALSE	FALSE	FALSE	tpjhln	16	28881001	0.0402	0.1186	29057	outcome	TRUE	reported	459915	0.0013224	2.39994e-13	28881001	16	ukb-b-4711	Usual walking pace || id:ukb-b-4711	TRUE	reported	igd	2	TRUE	NA
8	rs11152989	T	C	T	C	65.9056	0.00810291	-0.00751226	-0.0162	0.312264	NA	FALSE	FALSE	FALSE	tpjhln	6	96936061	0.0417	0.698	28980	outcome	TRUE	reported	459915	0.00136699	3.89996e-08	96936061	6	ukb-b-4711	Usual walking pace || id:ukb-b-4711	TRUE	reported	igd	2	TRUE	NA
9	rs113825410	G	A	G	A	69.6629	0.00856091	-0.00881182	0.1136	0.224386	NA	FALSE	FALSE	FALSE	tpjhln	1	40057543	0.0452	0.01202	31594	outcome	TRUE	reported	459915	0.00151778	6.4e-09	40057543	1	ukb-b-4711	Usual walking pace || id:ukb-b-4711	TRUE	reported	igd	2	TRUE	NA
10	rs11548200	C	T	C	T	75.4518	0.00926571	-0.016041	-0.0493	0.066034	NA	FALSE	FALSE	FALSE	tpjhln	1	156290656	0.0842	0.5584	30425	outcome	TRUE	reported	459915	0.00255177	3.29997e-10	156290656	1	ukb-b-4711	Usual walking pace || id:ukb-b-4711	TRUE	reported	igd	2	TRUE	NA
11	rs11682482	G	T	G	T	70.994	0.00872306	0.00801894	-0.0097	0.680801	NA	FALSE	FALSE	FALSE	tpjhln	2	226486479	0.0407	0.812	31022	outcome	TRUE	reported	459915	0.00135595	3.29997e-09	226486479	2	ukb-b-4711	Usual walking pace || id:ukb-b-4711	TRUE	reported	igd	2	TRUE	NA
12	rs11732213	C	T	C	T	68.8796	0.00846546	0.0091614	-0.0256	0.195605	NA	FALSE	FALSE	FALSE	tpjhln	4	1704244	0.0489	0.6007	28978	outcome	TRUE	reported	459915	0.00159593	9.40005e-09	1704244	4	ukb-b-4711	Usual walking pace || id:ukb-b-4711	TRUE	reported	igd	2	TRUE	NA
13	rs11761141	G	T	G	T	70.1617	0.00862168	-0.00789936	-0.0122	0.325697	NA	FALSE	FALSE	FALSE	tpjhln	7	69423362	0.0413	0.7676	28979	outcome	TRUE	reported	459915	0.00135132	5e-09	69423362	7	ukb-b-4711	Usual walking pace || id:ukb-b-4711	TRUE	reported	igd	2	TRUE	NA
14	rs11848096	C	T	C	T	68.9236	0.00847082	-0.00750831	0.0095	0.386669	NA	FALSE	FALSE	FALSE	tpjhln	14	100969235	0.0397	0.8108	28961	outcome	TRUE	reported	459915	0.00130696	9.20005e-09	100969235	14	ukb-b-4711	Usual walking pace || id:ukb-b-4711	TRUE	reported	igd	2	TRUE	NA
15	rs11881338	A	T	A	T	77.1873	0.00947682	0.00817022	0.035	0.48742	NA	FALSE	TRUE	TRUE	tpjhln	19	18838014	0.0396	0.3764	26872	outcome	TRUE	reported	459915	0.00127146	1.29999e-10	18838014	19	ukb-b-4711	Usual walking pace || id:ukb-b-4711	TRUE	reported	igd	2	FALSE	NA
16	rs12042959	G	A	G	A	83.3325	0.0102236	0.0125663	0.0642	0.14387	NA	FALSE	FALSE	FALSE	tpjhln	1	243533273	0.054	0.2342	30612	outcome	TRUE	reported	459915	0.00181269	4.10015e-12	243533273	1	ukb-b-4711	Usual walking pace || id:ukb-b-4711	TRUE	reported	igd	2	TRUE	NA
17	rs12461902	A	G	A	G	70.8205	0.00870192	-0.00801134	0.0613	0.329608	NA	FALSE	FALSE	FALSE	tpjhln	19	30265235	0.04	0.1251	31526	outcome	TRUE	reported	459915	0.00135739	3.59998e-09	30265235	19	ukb-b-4711	Usual walking pace || id:ukb-b-4711	TRUE	reported	igd	2	TRUE	NA
18	rs12747822	A	T	A	T	65.961	0.00810967	0.0117683	-0.0197	0.09792	NA	FALSE	TRUE	TRUE	tpjhln	1	91201451	0.0671	0.7694	30909	outcome	TRUE	reported	459915	0.00213998	3.79997e-08	91201451	1	ukb-b-4711	Usual walking pace || id:ukb-b-4711	TRUE	reported	igd	2	FALSE	NA
19	rs12883788	T	C	T	C	73.4563	0.00902287	-0.00779959	0.006	0.459747	NA	FALSE	FALSE	FALSE	tpjhln	14	33303540	0.0382	0.8756	29539	outcome	TRUE	reported	459915	0.00127443	9.40005e-10	33303540	14	ukb-b-4711	Usual walking pace || id:ukb-b-4711	TRUE	reported	igd	2	TRUE	NA
20	rs13107325	T	C	T	C	121.653	0.0148551	-0.0242429	-0.1397	0.07488	NA	FALSE	FALSE	FALSE	tpjhln	4	103188709	0.077	0.06953	31641	outcome	TRUE	reported	459915	0.00240623	7.10068e-24	103188709	4	ukb-b-4711	Usual walking pace || id:ukb-b-4711	TRUE	reported	igd	2	TRUE	NA
21	rs139398785	G	C	G	C	65.7473	0.00808361	-0.00999513	0.0599	0.140415	NA	FALSE	TRUE	TRUE	tpjhln	2	161132876	0.0557	0.2819	31489	outcome	TRUE	reported	459915	0.00182329	4.20001e-08	161132876	2	ukb-b-4711	Usual walking pace || id:ukb-b-4711	TRUE	reported	igd	2	FALSE	NA
22	rs144333966	G	A	G	A	67.1168	0.0082506	0.0304614	0.1146	0.014646	NA	FALSE	FALSE	FALSE	tpjhln	4	61109385	0.2284	0.6159	19875	outcome	TRUE	reported	459915	0.00544615	2.19999e-08	61109385	4	ukb-b-4711	Usual walking pace || id:ukb-b-4711	TRUE	reported	igd	2	TRUE	NA
23	rs1592	C	A	C	A	69.3958	0.00852835	0.0074513	-0.065	0.395455	NA	FALSE	FALSE	FALSE	tpjhln	2	135722143	0.0389	0.09477	31117	outcome	TRUE	reported	459915	0.00128817	7.29995e-09	135722143	2	ukb-b-4711	Usual walking pace || id:ukb-b-4711	TRUE	reported	igd	2	TRUE	NA
24	rs2037735	T	C	T	C	69.57	0.00854959	-0.0112677	-0.002	0.120628	NA	FALSE	FALSE	FALSE	tpjhln	19	48012469	0.0586	0.9724	29450	outcome	TRUE	reported	459915	0.00194308	6.69993e-09	48012469	19	ukb-b-4711	Usual walking pace || id:ukb-b-4711	TRUE	reported	igd	2	TRUE	NA
25	rs205262	G	A	G	A	73.3368	0.00900832	-0.00870949	0.1042	0.26893	NA	FALSE	FALSE	FALSE	tpjhln	6	34563164	0.0419	0.01294	32413	outcome	TRUE	reported	459915	0.00142654	1e-09	34563164	6	ukb-b-4711	Usual walking pace || id:ukb-b-4711	TRUE	reported	igd	2	TRUE	NA
26	rs2170670	A	G	A	G	65.5064	0.00805422	-0.00708769	-0.0296	0.606925	NA	FALSE	FALSE	FALSE	tpjhln	12	16944621	0.0388	0.4457	28981	outcome	TRUE	reported	459915	0.0012972	4.70002e-08	16944621	12	ukb-b-4711	Usual walking pace || id:ukb-b-4711	TRUE	reported	igd	2	TRUE	NA
27	rs2280406	A	G	A	G	94.7804	0.0116118	-0.00996145	0.0218	0.506176	NA	FALSE	FALSE	FALSE	tpjhln	3	49941436	0.0381	0.5673	32129	outcome	TRUE	reported	459915	0.00126505	3.40017e-15	49941436	3	ukb-b-4711	Usual walking pace || id:ukb-b-4711	TRUE	reported	igd	2	TRUE	NA
28	rs2297600	G	T	G	T	82.6197	0.010137	-0.0115607	0.0184	0.17194	NA	FALSE	FALSE	FALSE	tpjhln	1	32207581	0.0503	0.7147	30117	outcome	TRUE	reported	459915	0.00168167	6.20012e-12	32207581	1	ukb-b-4711	Usual walking pace || id:ukb-b-4711	TRUE	reported	igd	2	TRUE	NA
29	rs2439823	G	A	G	A	68.5569	0.00842613	-0.0072789	0.0062	0.545578	NA	FALSE	FALSE	FALSE	tpjhln	10	99778226	0.039	0.8732	28089	outcome	TRUE	reported	459915	0.00127453	1.09999e-08	99778226	10	ukb-b-4711	Usual walking pace || id:ukb-b-4711	TRUE	reported	igd	2	TRUE	NA
30	rs2602731	G	A	G	A	67.2144	0.00826249	-0.00766675	-0.0069	0.681058	NA	FALSE	FALSE	FALSE	tpjhln	19	4944771	0.0419	0.8695	28981	outcome	TRUE	reported	459915	0.00136907	2.1e-08	4944771	19	ukb-b-4711	Usual walking pace || id:ukb-b-4711	TRUE	reported	igd	2	TRUE	NA
31	rs2644135	G	C	G	C	67.6558	0.0083163	0.00751192	-0.04	0.655936	NA	FALSE	TRUE	TRUE	tpjhln	1	201856256	0.0395	0.3118	31099	outcome	TRUE	reported	459915	0.00133245	1.7e-08	201856256	1	ukb-b-4711	Usual walking pace || id:ukb-b-4711	TRUE	reported	igd	2	FALSE	NA
32	rs2645979	A	G	A	G	78.4003	0.00962432	0.00861798	0.0269	0.357204	NA	FALSE	FALSE	FALSE	tpjhln	12	84017043	0.0401	0.5025	28586	outcome	TRUE	reported	459915	0.00132024	6.70039e-11	84017043	12	ukb-b-4711	Usual walking pace || id:ukb-b-4711	TRUE	reported	igd	2	TRUE	NA
33	rs273512	T	C	T	C	90.0897	0.0110434	-0.00966507	-0.051	0.405352	NA	FALSE	FALSE	FALSE	tpjhln	19	18224729	0.0384	0.1843	31844	outcome	TRUE	reported	459915	0.00129058	6.89922e-14	18224729	19	ukb-b-4711	Usual walking pace || id:ukb-b-4711	TRUE	reported	igd	2	TRUE	NA
34	rs28519617	G	T	G	T	68.059	0.00836545	-0.00812933	-0.0222	0.269813	NA	FALSE	FALSE	FALSE	tpjhln	3	135874930	0.0424	0.6003	31595	outcome	TRUE	reported	459915	0.0014336	1.40001e-08	135874930	3	ukb-b-4711	Usual walking pace || id:ukb-b-4711	TRUE	reported	igd	2	TRUE	NA
35	rs35711462	G	A	G	A	67.6558	0.0083163	-0.0071659	0.0595	0.511213	NA	FALSE	FALSE	FALSE	tpjhln	5	50847577	0.038	0.1174	29553	outcome	TRUE	reported	459915	0.00126947	1.7e-08	50847577	5	ukb-b-4711	Usual walking pace || id:ukb-b-4711	TRUE	reported	igd	2	TRUE	NA
36	rs4109292	A	G	A	G	69.6006	0.00855331	0.00735336	0.0004	0.493943	NA	FALSE	FALSE	FALSE	tpjhln	10	126710654	0.0391	0.9922	27213	outcome	TRUE	reported	459915	0.00126787	6.59994e-09	126710654	10	ukb-b-4711	Usual walking pace || id:ukb-b-4711	TRUE	reported	igd	2	TRUE	NA
37	rs4516268	A	C	A	C	73.4359	0.00902039	0.00983008	-0.0476	0.193704	NA	FALSE	FALSE	FALSE	tpjhln	17	1846831	0.0489	0.3297	29552	outcome	TRUE	reported	459915	0.00160664	9.49992e-10	1846831	17	ukb-b-4711	Usual walking pace || id:ukb-b-4711	TRUE	reported	igd	2	TRUE	NA
38	rs45583845	G	C	G	C	65.697	0.00807747	-0.0198998	-0.0156	0.034279	NA	FALSE	TRUE	TRUE	tpjhln	14	57858194	0.115	0.8923	26368	outcome	TRUE	reported	459915	0.0036328	4.30002e-08	57858194	14	ukb-b-4711	Usual walking pace || id:ukb-b-4711	TRUE	reported	igd	2	FALSE	NA
39	rs4643373	C	T	C	T	67.0235	0.00823922	0.0077266	0.0057	0.299973	NA	FALSE	FALSE	FALSE	tpjhln	17	47123423	0.0431	0.8947	29057	outcome	TRUE	reported	459915	0.00138223	2.30001e-08	47123423	17	ukb-b-4711	Usual walking pace || id:ukb-b-4711	TRUE	reported	igd	2	TRUE	NA
40	rs4715208	G	A	G	A	68.5569	0.00842613	-0.0083844	-0.0188	0.752863	NA	FALSE	FALSE	FALSE	tpjhln	6	50829471	0.0432	0.6629	29553	outcome	TRUE	reported	459915	0.00146572	1.09999e-08	50829471	6	ukb-b-4711	Usual walking pace || id:ukb-b-4711	TRUE	reported	igd	2	TRUE	NA
41	rs4839898	A	G	A	G	76.1287	0.00934806	0.0130564	-0.0824	0.109786	NA	FALSE	FALSE	FALSE	tpjhln	6	97546759	0.0652	0.2065	28585	outcome	TRUE	reported	459915	0.00206037	2.30001e-10	97546759	6	ukb-b-4711	Usual walking pace || id:ukb-b-4711	TRUE	reported	igd	2	TRUE	NA
42	rs55680124	T	C	T	C	73.6962	0.00905207	-0.010742	0.1656	0.154913	NA	FALSE	FALSE	FALSE	tpjhln	2	105984624	0.0534	0.001922	31003	outcome	TRUE	reported	459915	0.00174984	8.30004e-10	105984624	2	ukb-b-4711	Usual walking pace || id:ukb-b-4711	TRUE	reported	igd	2	TRUE	NA
43	rs57800857	C	A	C	A	78.8252	0.00967597	0.00867607	-0.0347	0.36486	NA	FALSE	FALSE	FALSE	tpjhln	4	140863365	0.0404	0.3915	31844	outcome	TRUE	reported	459915	0.00132214	5.30029e-11	140863365	4	ukb-b-4711	Usual walking pace || id:ukb-b-4711	TRUE	reported	igd	2	TRUE	NA
44	rs613872	T	G	T	G	106.124	0.0129835	-0.0147074	-0.0325	0.825829	NA	FALSE	FALSE	FALSE	tpjhln	18	53210302	0.0515	0.5274	28981	outcome	TRUE	reported	459915	0.00167052	1.29987e-18	53210302	18	ukb-b-4711	Usual walking pace || id:ukb-b-4711	TRUE	reported	igd	2	TRUE	NA
45	rs62048402	A	G	A	G	92.1264	0.0112903	-0.00987537	0.0319	0.403579	NA	FALSE	FALSE	FALSE	tpjhln	16	53803223	0.0385	0.4077	32412	outcome	TRUE	reported	459915	0.00129011	1.9002e-14	53803223	16	ukb-b-4711	Usual walking pace || id:ukb-b-4711	TRUE	reported	igd	2	TRUE	NA
46	rs6763292	G	A	G	A	75.1857	0.00923334	0.00958833	0.0869	0.780939	NA	FALSE	FALSE	FALSE	tpjhln	3	129044705	0.0457	0.05709	31024	outcome	TRUE	reported	459915	0.00153076	3.79997e-10	129044705	3	ukb-b-4711	Usual walking pace || id:ukb-b-4711	TRUE	reported	igd	2	TRUE	NA
47	rs7789719	C	T	C	T	66.6859	0.00819806	0.00854199	-0.0154	0.782126	NA	FALSE	FALSE	FALSE	tpjhln	7	66893916	0.0465	0.741	29134	outcome	TRUE	reported	459915	0.00153719	2.69998e-08	66893916	7	ukb-b-4711	Usual walking pace || id:ukb-b-4711	TRUE	reported	igd	2	TRUE	NA
48	rs7795394	A	T	A	T	85.4175	0.0104767	0.00930493	-0.036	0.624965	NA	FALSE	TRUE	TRUE	tpjhln	7	113560607	0.04	0.369	28973	outcome	TRUE	reported	459915	0.00130867	1.20005e-12	113560607	7	ukb-b-4711	Usual walking pace || id:ukb-b-4711	TRUE	reported	igd	2	FALSE	NA
49	rs7896518	G	A	G	A	92.9772	0.0113934	0.00999095	0.0221	0.427878	NA	FALSE	FALSE	FALSE	tpjhln	10	65104500	0.0378	0.5587	32399	outcome	TRUE	reported	459915	0.00129269	1.10002e-14	65104500	10	ukb-b-4711	Usual walking pace || id:ukb-b-4711	TRUE	reported	igd	2	TRUE	NA
50	rs8010773	C	T	C	T	75.3955	0.00925887	-0.00816754	0.0278	0.38208	NA	FALSE	FALSE	FALSE	tpjhln	14	46956863	0.0401	0.4883	28980	outcome	TRUE	reported	459915	0.00130079	3.40001e-10	46956863	14	ukb-b-4711	Usual walking pace || id:ukb-b-4711	TRUE	reported	igd	2	TRUE	NA
51	rs8011870	A	G	A	G	66.7655	0.00820777	-0.00782739	-0.0072	0.288257	NA	FALSE	FALSE	FALSE	tpjhln	14	80173397	0.0432	0.8684	28960	outcome	TRUE	reported	459915	0.00140635	2.59998e-08	80173397	14	ukb-b-4711	Usual walking pace || id:ukb-b-4711	TRUE	reported	igd	2	TRUE	NA
52	rs8028757	T	A	T	A	66.9341	0.00822831	0.0107284	0.1557	0.130387	NA	FALSE	TRUE	TRUE	tpjhln	15	75822794	0.0614	0.01121	28281	outcome	TRUE	reported	459915	0.00192335	2.39999e-08	75822794	15	ukb-b-4711	Usual walking pace || id:ukb-b-4711	TRUE	reported	igd	2	FALSE	NA
53	rs819167	G	A	G	A	73.1523	0.00898587	-0.0157993	-0.0641	0.936466	NA	FALSE	FALSE	FALSE	tpjhln	20	32903687	0.0725	0.3766	31724	outcome	TRUE	reported	459915	0.00259282	1.09999e-09	32903687	20	ukb-b-4711	Usual walking pace || id:ukb-b-4711	TRUE	reported	igd	2	TRUE	NA
54	rs830627	A	G	A	G	69.2871	0.00851512	0.00742054	-0.0489	0.417471	NA	FALSE	FALSE	FALSE	tpjhln	3	71675270	0.0385	0.2042	31019	outcome	TRUE	reported	459915	0.00128505	7.69999e-09	71675270	3	ukb-b-4711	Usual walking pace || id:ukb-b-4711	TRUE	reported	igd	2	TRUE	NA
55	rs891387	C	T	C	T	74.5192	0.00915223	0.00786028	-0.0723	0.49494	NA	FALSE	FALSE	FALSE	tpjhln	18	21103909	0.0381	0.05772	29156	outcome	TRUE	reported	459915	0.00126616	5.39995e-10	21103909	18	ukb-b-4711	Usual walking pace || id:ukb-b-4711	TRUE	reported	igd	2	TRUE	NA
56	rs9366651	T	G	T	G	89.7373	0.0110007	0.00948542	-0.0975	0.507037	NA	FALSE	FALSE	FALSE	tpjhln	6	26336696	0.0383	0.01087	29551	outcome	TRUE	reported	459915	0.00127132	8.60003e-14	26336696	6	ukb-b-4711	Usual walking pace || id:ukb-b-4711	TRUE	reported	igd	2	TRUE	NA
57	rs9783304	T	G	T	G	66.9341	0.00822831	0.00763598	-0.0201	0.689164	NA	FALSE	FALSE	FALSE	tpjhln	11	43660255	0.0416	0.6293	29546	outcome	TRUE	reported	459915	0.00136834	2.39999e-08	43660255	11	ukb-b-4711	Usual walking pace || id:ukb-b-4711	TRUE	reported	igd	2	TRUE	NA
Showing 50 to 57 of 57 entries, 37 total columns

## Sheet: Sheet14
Usual walking pace - GrimAge	SNP	effect_allele.exposure	other_allele.exposure	effect_allele.outcome	other_allele.outcome	beta.exposure	beta.outcome	eaf.exposure	eaf.outcome	remove	palindromic	ambiguous	id.outcome	chr.outcome	pos.outcome	se.outcome	pval.outcome	ncase.outcome	outcome	mr_keep.outcome	pval_origin.outcome	samplesize.exposure	se.exposure	pval.exposure	pos.exposure	chr.exposure	id.exposure	exposure	mr_keep.exposure	pval_origin.exposure	data_source.exposure	action	mr_keep	samplesize.outcome	r2	F
1	rs10750025	T	C	T	C	-0.0083554	-0.0608	0.681757	NA	FALSE	FALSE	FALSE	GE3K2g	11	113424042	0.0319	0.05626	31846	outcome	TRUE	reported	459915	0.00136528	9.40005e-10	113424042	11	ukb-b-4711	Usual walking pace || id:ukb-b-4711	TRUE	reported	igd	2	TRUE	NA	0.00902287	73.4563
2	rs10828258	G	A	G	A	-0.00932641	0.0388	0.319319	NA	FALSE	FALSE	FALSE	GE3K2g	10	21929734	0.032	0.2247	31837	outcome	TRUE	reported	459915	0.00135882	6.70039e-12	21929734	10	ukb-b-4711	Usual walking pace || id:ukb-b-4711	TRUE	reported	igd	2	TRUE	NA	0.0101207	82.4853
3	rs10862220	G	T	G	T	0.00840767	-0.0344	0.674897	NA	FALSE	FALSE	FALSE	GE3K2g	12	81430599	0.0323	0.2866	29557	outcome	TRUE	reported	459915	0.00135051	4.79999e-10	81430599	12	ukb-b-4711	Usual walking pace || id:ukb-b-4711	TRUE	reported	igd	2	TRUE	NA	0.00917949	74.7432
4	rs10883618	A	G	A	G	0.0078103	-0.0064	0.372248	NA	FALSE	FALSE	FALSE	GE3K2g	10	103117653	0.0316	0.8401	29552	outcome	TRUE	reported	459915	0.00130834	2.39999e-09	103117653	10	ukb-b-4711	Usual walking pace || id:ukb-b-4711	TRUE	reported	igd	2	TRUE	NA	0.00880001	71.6258
5	rs11039324	A	G	A	G	-0.0102105	-0.0119	0.403963	NA	FALSE	FALSE	FALSE	GE3K2g	11	47665686	0.0313	0.7023	29135	outcome	TRUE	reported	459915	0.00128765	2.19989e-15	47665686	11	ukb-b-4711	Usual walking pace || id:ukb-b-4711	TRUE	reported	igd	2	TRUE	NA	0.0116918	95.441
6	rs11077815	C	T	C	T	-0.00713336	0.045	0.623657	NA	FALSE	FALSE	FALSE	GE3K2g	17	74389890	0.0305	0.1405	31434	outcome	TRUE	reported	459915	0.00130691	4.79999e-08	74389890	17	ukb-b-4711	Usual walking pace || id:ukb-b-4711	TRUE	reported	igd	2	TRUE	NA	0.00804871	65.4612
7	rs11150623	T	G	T	G	-0.00968813	0.0471	0.644857	NA	FALSE	FALSE	FALSE	GE3K2g	16	28881001	0.032	0.1405	29061	outcome	TRUE	reported	459915	0.0013224	2.39994e-13	28881001	16	ukb-b-4711	Usual walking pace || id:ukb-b-4711	TRUE	reported	igd	2	TRUE	NA	0.0107996	88.0789
8	rs11152989	T	C	T	C	-0.00751226	-0.0013	0.312264	NA	FALSE	FALSE	FALSE	GE3K2g	6	96936061	0.0331	0.9694	28984	outcome	TRUE	reported	459915	0.00136699	3.89996e-08	96936061	6	ukb-b-4711	Usual walking pace || id:ukb-b-4711	TRUE	reported	igd	2	TRUE	NA	0.00810291	65.9056
9	rs113825410	G	A	G	A	-0.00881182	0.022	0.224386	NA	FALSE	FALSE	FALSE	GE3K2g	1	40057543	0.0359	0.5393	31598	outcome	TRUE	reported	459915	0.00151778	6.4e-09	40057543	1	ukb-b-4711	Usual walking pace || id:ukb-b-4711	TRUE	reported	igd	2	TRUE	NA	0.00856091	69.6629
10	rs11548200	C	T	C	T	-0.016041	0.0486	0.066034	NA	FALSE	FALSE	FALSE	GE3K2g	1	156290656	0.0663	0.4637	30429	outcome	TRUE	reported	459915	0.00255177	3.29997e-10	156290656	1	ukb-b-4711	Usual walking pace || id:ukb-b-4711	TRUE	reported	igd	2	TRUE	NA	0.00926571	75.4518
11	rs11682482	G	T	G	T	0.00801894	0.004	0.680801	NA	FALSE	FALSE	FALSE	GE3K2g	2	226486479	0.032	0.9002	31026	outcome	TRUE	reported	459915	0.00135595	3.29997e-09	226486479	2	ukb-b-4711	Usual walking pace || id:ukb-b-4711	TRUE	reported	igd	2	TRUE	NA	0.00872306	70.994
12	rs11732213	C	T	C	T	0.0091614	-0.059	0.195605	NA	FALSE	FALSE	FALSE	GE3K2g	4	1704244	0.0388	0.1281	28982	outcome	TRUE	reported	459915	0.00159593	9.40005e-09	1704244	4	ukb-b-4711	Usual walking pace || id:ukb-b-4711	TRUE	reported	igd	2	TRUE	NA	0.00846546	68.8796
13	rs11761141	G	T	G	T	-0.00789936	-0.057	0.325697	NA	FALSE	FALSE	FALSE	GE3K2g	7	69423362	0.0327	0.08162	28983	outcome	TRUE	reported	459915	0.00135132	5e-09	69423362	7	ukb-b-4711	Usual walking pace || id:ukb-b-4711	TRUE	reported	igd	2	TRUE	NA	0.00862168	70.1617
14	rs11848096	C	T	C	T	-0.00750831	-0.0166	0.386669	NA	FALSE	FALSE	FALSE	GE3K2g	14	100969235	0.0315	0.5991	28965	outcome	TRUE	reported	459915	0.00130696	9.20005e-09	100969235	14	ukb-b-4711	Usual walking pace || id:ukb-b-4711	TRUE	reported	igd	2	TRUE	NA	0.00847082	68.9236
15	rs11881338	A	T	A	T	0.00817022	-0.0169	0.48742	NA	FALSE	TRUE	TRUE	GE3K2g	19	18838014	0.0316	0.5938	26876	outcome	TRUE	reported	459915	0.00127146	1.29999e-10	18838014	19	ukb-b-4711	Usual walking pace || id:ukb-b-4711	TRUE	reported	igd	2	FALSE	NA	0.00947682	77.1873
16	rs12042959	G	A	G	A	0.0125663	0.0317	0.14387	NA	FALSE	FALSE	FALSE	GE3K2g	1	243533273	0.0424	0.4543	30615	outcome	TRUE	reported	459915	0.00181269	4.10015e-12	243533273	1	ukb-b-4711	Usual walking pace || id:ukb-b-4711	TRUE	reported	igd	2	TRUE	NA	0.0102236	83.3325
17	rs12461902	A	G	A	G	-0.00801134	0.0673	0.329608	NA	FALSE	FALSE	FALSE	GE3K2g	19	30265235	0.0315	0.03276	31530	outcome	TRUE	reported	459915	0.00135739	3.59998e-09	30265235	19	ukb-b-4711	Usual walking pace || id:ukb-b-4711	TRUE	reported	igd	2	TRUE	NA	0.00870192	70.8205
18	rs12747822	A	T	A	T	0.0117683	-0.0291	0.09792	NA	FALSE	TRUE	TRUE	GE3K2g	1	91201451	0.0525	0.5799	30913	outcome	TRUE	reported	459915	0.00213998	3.79997e-08	91201451	1	ukb-b-4711	Usual walking pace || id:ukb-b-4711	TRUE	reported	igd	2	FALSE	NA	0.00810967	65.961
19	rs12883788	T	C	T	C	-0.00779959	-0.0081	0.459747	NA	FALSE	FALSE	FALSE	GE3K2g	14	33303540	0.0306	0.7909	29543	outcome	TRUE	reported	459915	0.00127443	9.40005e-10	33303540	14	ukb-b-4711	Usual walking pace || id:ukb-b-4711	TRUE	reported	igd	2	TRUE	NA	0.00902287	73.4563
20	rs13107325	T	C	T	C	-0.0242429	0.0113	0.07488	NA	FALSE	FALSE	FALSE	GE3K2g	4	103188709	0.0604	0.8518	31645	outcome	TRUE	reported	459915	0.00240623	7.10068e-24	103188709	4	ukb-b-4711	Usual walking pace || id:ukb-b-4711	TRUE	reported	igd	2	TRUE	NA	0.0148551	121.653
21	rs139398785	G	C	G	C	-0.00999513	0.0335	0.140415	NA	FALSE	TRUE	TRUE	GE3K2g	2	161132876	0.0437	0.4437	31493	outcome	TRUE	reported	459915	0.00182329	4.20001e-08	161132876	2	ukb-b-4711	Usual walking pace || id:ukb-b-4711	TRUE	reported	igd	2	FALSE	NA	0.00808361	65.7473
22	rs144333966	G	A	G	A	0.0304614	-0.0634	0.014646	NA	FALSE	FALSE	FALSE	GE3K2g	4	61109385	0.1682	0.706	19875	outcome	TRUE	reported	459915	0.00544615	2.19999e-08	61109385	4	ukb-b-4711	Usual walking pace || id:ukb-b-4711	TRUE	reported	igd	2	TRUE	NA	0.0082506	67.1168
23	rs1592	C	A	C	A	0.0074513	-0.0223	0.395455	NA	FALSE	FALSE	FALSE	GE3K2g	2	135722143	0.0307	0.4664	31121	outcome	TRUE	reported	459915	0.00128817	7.29995e-09	135722143	2	ukb-b-4711	Usual walking pace || id:ukb-b-4711	TRUE	reported	igd	2	TRUE	NA	0.00852835	69.3958
24	rs2037735	T	C	T	C	-0.0112677	0.033	0.120628	NA	FALSE	FALSE	FALSE	GE3K2g	19	48012469	0.0466	0.4785	29454	outcome	TRUE	reported	459915	0.00194308	6.69993e-09	48012469	19	ukb-b-4711	Usual walking pace || id:ukb-b-4711	TRUE	reported	igd	2	TRUE	NA	0.00854959	69.57
25	rs205262	G	A	G	A	-0.00870949	0.034	0.26893	NA	FALSE	FALSE	FALSE	GE3K2g	6	34563164	0.033	0.3021	32417	outcome	TRUE	reported	459915	0.00142654	1e-09	34563164	6	ukb-b-4711	Usual walking pace || id:ukb-b-4711	TRUE	reported	igd	2	TRUE	NA	0.00900832	73.3368
26	rs2170670	A	G	A	G	-0.00708769	-0.0519	0.606925	NA	FALSE	FALSE	FALSE	GE3K2g	12	16944621	0.0309	0.09297	28985	outcome	TRUE	reported	459915	0.0012972	4.70002e-08	16944621	12	ukb-b-4711	Usual walking pace || id:ukb-b-4711	TRUE	reported	igd	2	TRUE	NA	0.00805422	65.5064
27	rs2280406	A	G	A	G	-0.00996145	0.0636	0.506176	NA	FALSE	FALSE	FALSE	GE3K2g	3	49941436	0.0297	0.03183	32129	outcome	TRUE	reported	459915	0.00126505	3.40017e-15	49941436	3	ukb-b-4711	Usual walking pace || id:ukb-b-4711	TRUE	reported	igd	2	TRUE	NA	0.0116118	94.7804
28	rs2297600	G	T	G	T	-0.0115607	0.0307	0.17194	NA	FALSE	FALSE	FALSE	GE3K2g	1	32207581	0.0399	0.4406	30120	outcome	TRUE	reported	459915	0.00168167	6.20012e-12	32207581	1	ukb-b-4711	Usual walking pace || id:ukb-b-4711	TRUE	reported	igd	2	TRUE	NA	0.010137	82.6197
29	rs2439823	G	A	G	A	-0.0072789	0.0399	0.545578	NA	FALSE	FALSE	FALSE	GE3K2g	10	99778226	0.031	0.1985	28093	outcome	TRUE	reported	459915	0.00127453	1.09999e-08	99778226	10	ukb-b-4711	Usual walking pace || id:ukb-b-4711	TRUE	reported	igd	2	TRUE	NA	0.00842613	68.5569
30	rs2602731	G	A	G	A	-0.00766675	-0.0178	0.681058	NA	FALSE	FALSE	FALSE	GE3K2g	19	4944771	0.0333	0.5938	28985	outcome	TRUE	reported	459915	0.00136907	2.1e-08	4944771	19	ukb-b-4711	Usual walking pace || id:ukb-b-4711	TRUE	reported	igd	2	TRUE	NA	0.00826249	67.2144
31	rs2644135	G	C	G	C	0.00751192	-0.0272	0.655936	NA	FALSE	TRUE	TRUE	GE3K2g	1	201856256	0.0314	0.3865	31103	outcome	TRUE	reported	459915	0.00133245	1.7e-08	201856256	1	ukb-b-4711	Usual walking pace || id:ukb-b-4711	TRUE	reported	igd	2	FALSE	NA	0.0083163	67.6558
32	rs2645979	A	G	A	G	0.00861798	-0.0436	0.357204	NA	FALSE	FALSE	FALSE	GE3K2g	12	84017043	0.0319	0.1719	28590	outcome	TRUE	reported	459915	0.00132024	6.70039e-11	84017043	12	ukb-b-4711	Usual walking pace || id:ukb-b-4711	TRUE	reported	igd	2	TRUE	NA	0.00962432	78.4003
33	rs273512	T	C	T	C	-0.00966507	-0.0016	0.405352	NA	FALSE	FALSE	FALSE	GE3K2g	19	18224729	0.03	0.9582	31848	outcome	TRUE	reported	459915	0.00129058	6.89922e-14	18224729	19	ukb-b-4711	Usual walking pace || id:ukb-b-4711	TRUE	reported	igd	2	TRUE	NA	0.0110434	90.0897
34	rs28519617	G	T	G	T	-0.00812933	0.0108	0.269813	NA	FALSE	FALSE	FALSE	GE3K2g	3	135874930	0.0337	0.7479	31187	outcome	TRUE	reported	459915	0.0014336	1.40001e-08	135874930	3	ukb-b-4711	Usual walking pace || id:ukb-b-4711	TRUE	reported	igd	2	TRUE	NA	0.00836545	68.059
35	rs35711462	G	A	G	A	-0.0071659	-0.013	0.511213	NA	FALSE	FALSE	FALSE	GE3K2g	5	50847577	0.0303	0.6686	29557	outcome	TRUE	reported	459915	0.00126947	1.7e-08	50847577	5	ukb-b-4711	Usual walking pace || id:ukb-b-4711	TRUE	reported	igd	2	TRUE	NA	0.0083163	67.6558
36	rs4109292	A	G	A	G	0.00735336	0.0313	0.493943	NA	FALSE	FALSE	FALSE	GE3K2g	10	126710654	0.0311	0.3152	27213	outcome	TRUE	reported	459915	0.00126787	6.59994e-09	126710654	10	ukb-b-4711	Usual walking pace || id:ukb-b-4711	TRUE	reported	igd	2	TRUE	NA	0.00855331	69.6006
37	rs4516268	A	C	A	C	0.00983008	-0.0484	0.193704	NA	FALSE	FALSE	FALSE	GE3K2g	17	1846831	0.0387	0.2113	29556	outcome	TRUE	reported	459915	0.00160664	9.49992e-10	1846831	17	ukb-b-4711	Usual walking pace || id:ukb-b-4711	TRUE	reported	igd	2	TRUE	NA	0.00902039	73.4359
38	rs45583845	G	C	G	C	-0.0198998	-0.1051	0.034279	NA	FALSE	TRUE	TRUE	GE3K2g	14	57858194	0.0924	0.2555	26371	outcome	TRUE	reported	459915	0.0036328	4.30002e-08	57858194	14	ukb-b-4711	Usual walking pace || id:ukb-b-4711	TRUE	reported	igd	2	FALSE	NA	0.00807747	65.697
39	rs4643373	C	T	C	T	0.0077266	-0.0299	0.299973	NA	FALSE	FALSE	FALSE	GE3K2g	17	47123423	0.0342	0.3815	29061	outcome	TRUE	reported	459915	0.00138223	2.30001e-08	47123423	17	ukb-b-4711	Usual walking pace || id:ukb-b-4711	TRUE	reported	igd	2	TRUE	NA	0.00823922	67.0235
40	rs4715208	G	A	G	A	-0.0083844	0.059	0.752863	NA	FALSE	FALSE	FALSE	GE3K2g	6	50829471	0.0346	0.08856	29557	outcome	TRUE	reported	459915	0.00146572	1.09999e-08	50829471	6	ukb-b-4711	Usual walking pace || id:ukb-b-4711	TRUE	reported	igd	2	TRUE	NA	0.00842613	68.5569
41	rs4839898	A	G	A	G	0.0130564	-0.0611	0.109786	NA	FALSE	FALSE	FALSE	GE3K2g	6	97546759	0.051	0.2302	28589	outcome	TRUE	reported	459915	0.00206037	2.30001e-10	97546759	6	ukb-b-4711	Usual walking pace || id:ukb-b-4711	TRUE	reported	igd	2	TRUE	NA	0.00934806	76.1287
42	rs55680124	T	C	T	C	-0.010742	0.0761	0.154913	NA	FALSE	FALSE	FALSE	GE3K2g	2	105984624	0.042	0.06994	31007	outcome	TRUE	reported	459915	0.00174984	8.30004e-10	105984624	2	ukb-b-4711	Usual walking pace || id:ukb-b-4711	TRUE	reported	igd	2	TRUE	NA	0.00905207	73.6962
43	rs57800857	C	A	C	A	0.00867607	-0.0603	0.36486	NA	FALSE	FALSE	FALSE	GE3K2g	4	140863365	0.0313	0.05429	31848	outcome	TRUE	reported	459915	0.00132214	5.30029e-11	140863365	4	ukb-b-4711	Usual walking pace || id:ukb-b-4711	TRUE	reported	igd	2	TRUE	NA	0.00967597	78.8252
44	rs613872	T	G	T	G	-0.0147074	-0.0203	0.825829	NA	FALSE	FALSE	FALSE	GE3K2g	18	53210302	0.0407	0.6179	28985	outcome	TRUE	reported	459915	0.00167052	1.29987e-18	53210302	18	ukb-b-4711	Usual walking pace || id:ukb-b-4711	TRUE	reported	igd	2	TRUE	NA	0.0129835	106.124
45	rs62048402	A	G	A	G	-0.00987537	0.0273	0.403579	NA	FALSE	FALSE	FALSE	GE3K2g	16	53803223	0.0301	0.364	32416	outcome	TRUE	reported	459915	0.00129011	1.9002e-14	53803223	16	ukb-b-4711	Usual walking pace || id:ukb-b-4711	TRUE	reported	igd	2	TRUE	NA	0.0112903	92.1264
46	rs6763292	G	A	G	A	0.00958833	0.0281	0.780939	NA	FALSE	FALSE	FALSE	GE3K2g	3	129044705	0.0363	0.439	30616	outcome	TRUE	reported	459915	0.00153076	3.79997e-10	129044705	3	ukb-b-4711	Usual walking pace || id:ukb-b-4711	TRUE	reported	igd	2	TRUE	NA	0.00923334	75.1857
47	rs7789719	C	T	C	T	0.00854199	-0.0206	0.782126	NA	FALSE	FALSE	FALSE	GE3K2g	7	66893916	0.0371	0.579	29138	outcome	TRUE	reported	459915	0.00153719	2.69998e-08	66893916	7	ukb-b-4711	Usual walking pace || id:ukb-b-4711	TRUE	reported	igd	2	TRUE	NA	0.00819806	66.6859
48	rs7795394	A	T	A	T	0.00930493	0.0152	0.624965	NA	FALSE	TRUE	TRUE	GE3K2g	7	113560607	0.032	0.6353	28977	outcome	TRUE	reported	459915	0.00130867	1.20005e-12	113560607	7	ukb-b-4711	Usual walking pace || id:ukb-b-4711	TRUE	reported	igd	2	FALSE	NA	0.0104767	85.4175
49	rs7896518	G	A	G	A	0.00999095	-0.0234	0.427878	NA	FALSE	FALSE	FALSE	GE3K2g	10	65104500	0.0297	0.4301	32403	outcome	TRUE	reported	459915	0.00129269	1.10002e-14	65104500	10	ukb-b-4711	Usual walking pace || id:ukb-b-4711	TRUE	reported	igd	2	TRUE	NA	0.0113934	92.9772
50	rs8010773	C	T	C	T	-0.00816754	0.0016	0.38208	NA	FALSE	FALSE	FALSE	GE3K2g	14	46956863	0.0317	0.959	28984	outcome	TRUE	reported	459915	0.00130079	3.40001e-10	46956863	14	ukb-b-4711	Usual walking pace || id:ukb-b-4711	TRUE	reported	igd	2	TRUE	NA	0.00925887	75.3955
51	rs8011870	A	G	A	G	-0.00782739	0.037	0.288257	NA	FALSE	FALSE	FALSE	GE3K2g	14	80173397	0.0342	0.2804	28964	outcome	TRUE	reported	459915	0.00140635	2.59998e-08	80173397	14	ukb-b-4711	Usual walking pace || id:ukb-b-4711	TRUE	reported	igd	2	TRUE	NA	0.00820777	66.7655
52	rs8028757	T	A	T	A	0.0107284	0.0393	0.130387	NA	FALSE	TRUE	TRUE	GE3K2g	15	75822794	0.0493	0.4246	28285	outcome	TRUE	reported	459915	0.00192335	2.39999e-08	75822794	15	ukb-b-4711	Usual walking pace || id:ukb-b-4711	TRUE	reported	igd	2	FALSE	NA	0.00822831	66.9341
53	rs819167	G	A	G	A	-0.0157993	-0.0004	0.936466	NA	FALSE	FALSE	FALSE	GE3K2g	20	32903687	0.0572	0.9938	31728	outcome	TRUE	reported	459915	0.00259282	1.09999e-09	32903687	20	ukb-b-4711	Usual walking pace || id:ukb-b-4711	TRUE	reported	igd	2	TRUE	NA	0.00898587	73.1523
54	rs830627	A	G	A	G	0.00742054	-0.0367	0.417471	NA	FALSE	FALSE	FALSE	GE3K2g	3	71675270	0.0305	0.2284	30611	outcome	TRUE	reported	459915	0.00128505	7.69999e-09	71675270	3	ukb-b-4711	Usual walking pace || id:ukb-b-4711	TRUE	reported	igd	2	TRUE	NA	0.00851512	69.2871
55	rs891387	C	T	C	T	0.00786028	0.0314	0.49494	NA	FALSE	FALSE	FALSE	GE3K2g	18	21103909	0.0305	0.3026	29160	outcome	TRUE	reported	459915	0.00126616	5.39995e-10	21103909	18	ukb-b-4711	Usual walking pace || id:ukb-b-4711	TRUE	reported	igd	2	TRUE	NA	0.00915223	74.5192
56	rs9366651	T	G	T	G	0.00948542	-0.0906	0.507037	NA	FALSE	FALSE	FALSE	GE3K2g	6	26336696	0.0306	0.003043	29555	outcome	TRUE	reported	459915	0.00127132	8.60003e-14	26336696	6	ukb-b-4711	Usual walking pace || id:ukb-b-4711	TRUE	reported	igd	2	TRUE	NA	0.0110007	89.7373
57	rs9783304	T	G	T	G	0.00763598	-0.0058	0.689164	NA	FALSE	FALSE	FALSE	GE3K2g	11	43660255	0.033	0.8612	29550	outcome	TRUE	reported	459915	0.00136834	2.39999e-08	43660255	11	ukb-b-4711	Usual walking pace || id:ukb-b-4711	TRUE	reported	igd	2	TRUE	NA	0.00822831	66.9341
Showing 50 to 57 of 57 entries, 36 total columns

[truncated: 14 more sheets: Sheet15, Sheet16, Sheet17, Sheet18, Sheet19, Sheet20, Sheet21, Sheet22, Sheet23, Sheet24, Sheet25, Sheet26, Sheet27, Sheet28]
